# Supplementary material for: Integrating ATAC-Seq and RNA-Seq Reveals the Signal Regulation Involved in the Artemia Embryonic Reactivation Process
Source: Genes (Basel). 2024 Aug 16;15(8):1083. doi: 10.3390/genes15081083 (PMC11353689; doi:10.3390/genes15081083)
Supplement: Supplementary file 1 [file genes-15-01083-s001.zip › Table S1.xlsx]

## Sheet: Sheet1
Primer name		Sequence（5’-3’）	Size（bp）of target gene
evm.TU.ctg441.12	F	TTTTGGTGGCTTTATGTGTCGC	143
	R	CCTGTCGTCTTGTCATTCTTGGC
evm.TU.ctg485.29	F	GCTAATGAACATCCCTGTCACAAGTA	227
	R	TACCGTTAGTTCCATCCCTTTCG
evm.TU.ctg1078.1	F	GCAGCCAATCAACAAATGAGGAAC	93
	R	AAAGGGGACACAGAAAACAATGAATAATA
evm.TU.ctg530.1	F	TCCCCTTTTCTTTATGCCTACCGAT	217
	R	TCACGATACCGTTTGTTATTTCCTTCA
evm.TU.ctg428.23	F	GGTGGACCCATTTAGTGTCTTGAG	168
	R	GCACCACAGATGAAGTCGGC
evm.TU.ctg201.8	F	ATTTTGGGTGCTTTCACTTGGATTAC	232
	R	AAACATAGTCTGGGGTTGTGAGCC
evm.TU.ctg71.25	F	AATCAAAGCAGCGAACGACGAAT	202
	R	CTTGATGTCCAGCCACTGAGCC
evm.TU.ctg54.13	F	GAGTTTTTGGAGATTTTGTCCTGTT	229
	R	TCATTGGGATTATTGATGTTGGC
evm.TU.ctg310.11	F	CCCCTAATGGAACACTGTGAATCT	215
	R	GAAGCGATTACCAAGGAGACAGG
evm.TU.ctg394.6	F	TTGTAATGGTGTTCACTTATCTTCGCA	201
	R	TCAGGATTGAAAAAGTTGGAGGGAC
evm.TU.ctg179.30	F	CTTCAGGTTCACGGGCAGACAGG	146
	R	TGTGGGGTTTGAGGTGCTGTGTTC
α-tubulin	F	TCTACTGCCGTTGTTGAGCC
	R	ATGGAGGAAACGATTTGAGC
