# Supplementary material for: Integrating ATAC-Seq and RNA-Seq Reveals the Signal Regulation Involved in the Artemia Embryonic Reactivation Process
Source: Genes (Basel). 2024 Aug 16;15(8):1083. doi: 10.3390/genes15081083 (PMC11353689; doi:10.3390/genes15081083)
Supplement: Supplementary file 1 [file genes-15-01083-s001.zip › Table S2.xlsx]

## Sheet: Sheet1
integrated DEGs	GO_accession	Description	Term_type	GO_accession	Description	Term_type	GO_accession	Description	Term_type	KEGG pathway	pathway ID	padj
evm.TU.ctg786.13	GO:0050789;GO:0050794;GO:0065007;GO:0060255;GO:0010468;GO:0019222;GO:0051171;GO:0080090;GO:0051252;GO:0019219;GO:0006355;GO:1903506;GO:2001141;GO:0009889;GO:0010556;GO:0031326;GO:2000112;GO:0031323;GO:0032774;GO:0006351;GO:0097659;GO:0034654;GO:0019438;GO:0018130;GO:1901362;GO:0016070;GO:0009059;GO:0034645;GO:0090304;GO:0006464;GO:0036211;GO:0006139;GO:0006357;GO:0010467;GO:0006725;GO:0044260;GO:…	regulation of biological process;regulation of cellular process;biological regulation;regulation of macromolecule metabolic process;regulation of gene expression;regulation of metabolic process;regulation of nitrogen compound metabolic process;regulation of primary metabolic process;regulation of RNA metabolic process;regulation of nucleobase-containing compound metabolic process;regulation of tr…	biological_process	GO:0005515;GO:0005488;GO:0046872;GO:0005509;GO:0043169;GO:0034062;GO:0003968;GO:0016779;GO:0004064;GO:0052689;GO:0008233;GO:0070011;GO:0097159;GO:0043167;GO:1901363;GO:0003674;GO:0016748;GO:0016749;GO:0016772;GO:0008791;GO:0005198;GO:0008234;GO:0016746;GO:0016410;GO:0016747;GO:0016787;GO:0016788;GO:0000166;GO:1901265;GO:0016740;GO:0036094;GO:0003824;	protein binding;binding;metal ion binding;calcium ion binding;cation binding;RNA polymerase activity;RNA-directed RNA polymerase activity;nucleotidyltransferase activity;arylesterase activity;carboxylic ester hydrolase activity;peptidase activity;peptidase activity, acting on L-amino acid peptides;organic cyclic compound binding;ion binding;heterocyclic compound binding;molecular_function;succiny…	molecular_function	GO:0005575;GO:0031981;GO:0043227;GO:0019012;GO:0005634;GO:0043231;GO:0031974;GO:0043233;GO:0070013;GO:0016592;GO:0044422;GO:0044428;GO:0044446;GO:0043226;GO:0043229;GO:0005654;GO:0044451;GO:0005623;GO:0044464;GO:0005622;GO:0044424;GO:0032991;	cellular_component;nuclear lumen;membrane-bounded organelle;virion;nucleus;intracellular membrane-bounded organelle;membrane-enclosed lumen;organelle lumen;intracellular organelle lumen;mediator complex;organelle part;nuclear part;intracellular organelle part;organelle;intracellular organelle;nucleoplasm;nucleoplasm part;cell;cell part;intracellular;intracellular part;macromolecular complex;	cellular_component			1.51147e-243
evm.TU.ctg397.23				GO:0005515;GO:0005488;GO:0046872;GO:0005509;GO:0043169;GO:0043167;GO:0003674;	protein binding;binding;metal ion binding;calcium ion binding;cation binding;ion binding;molecular_function;	molecular_function						1.38615e-191
evm.TU.ctg222.1				GO:0005515;GO:0005488;GO:0003674;	protein binding;binding;molecular_function;	molecular_function				Endocytosis;	dpx04144;	1.23142e-110
evm.TU.ctg118.5	GO:0008150;GO:0008152;GO:0055114;	biological_process;metabolic process;oxidation-reduction process;	biological_process	GO:0005488;GO:0046872;GO:0043169;GO:0043167;GO:0003674;GO:0016491;GO:0003824;	binding;metal ion binding;cation binding;ion binding;molecular_function;oxidoreductase activity;catalytic activity;	molecular_function						9.78303e-106
evm.TU.ctg1.46_evm.TU.ctg1.48				GO:0005488;GO:0046872;GO:0043169;GO:0003676;GO:0008270;GO:0046914;GO:0097159;GO:0043167;GO:1901363;GO:0003674;	binding;metal ion binding;cation binding;nucleic acid binding;zinc ion binding;transition metal ion binding;organic cyclic compound binding;ion binding;heterocyclic compound binding;molecular_function;	molecular_function	GO:0005575;GO:0019012;GO:0019031;GO:0036338;GO:0044423;GO:0005623;GO:0044464;GO:0005622;	cellular_component;virion;viral envelope;viral membrane;virion part;cell;cell part;intracellular;	cellular_component			9.26917e-76
evm.TU.ctg638.13	GO:0016310;GO:0006468;GO:0006464;GO:0036211;GO:0044260;GO:0043170;GO:0043412;GO:0006796;GO:0006793;GO:0009987;GO:0006807;GO:0071704;GO:0044238;GO:0008150;GO:0044237;GO:0019538;GO:0044267;GO:1901564;GO:0008152;	phosphorylation;protein phosphorylation;cellular protein modification process;protein modification process;cellular macromolecule metabolic process;macromolecule metabolic process;macromolecule modification;phosphate-containing compound metabolic process;phosphorus metabolic process;cellular process;nitrogen compound metabolic process;organic substance metabolic process;primary metabolic process;…	biological_process	GO:0005488;GO:0004672;GO:0016301;GO:0097159;GO:0043167;GO:1901363;GO:0016773;GO:0003674;GO:0016772;GO:0097367;GO:0008144;GO:0032559;GO:0030554;GO:0005524;GO:0017076;GO:0032553;GO:0032555;GO:0035639;GO:0043168;GO:0000166;GO:1901265;GO:0016740;GO:0036094;GO:0003824;	binding;protein kinase activity;kinase activity;organic cyclic compound binding;ion binding;heterocyclic compound binding;phosphotransferase activity, alcohol group as acceptor;molecular_function;transferase activity, transferring phosphorus-containing groups;carbohydrate derivative binding;drug binding;adenyl ribonucleotide binding;adenyl nucleotide binding;ATP binding;purine nucleotide binding;…	molecular_function	GO:0016020;GO:0005575;	membrane;cellular_component;	cellular_component			7.3191e-67
evm.TU.ctg1432.3				GO:0005515;GO:0005488;GO:0046872;GO:0005509;GO:0043169;GO:0043167;GO:0003674;	protein binding;binding;metal ion binding;calcium ion binding;cation binding;ion binding;molecular_function;	molecular_function						1.46091e-63
evm.TU.ctg67.3	GO:0009059;GO:0034645;GO:0006464;GO:0036211;GO:0044260;GO:1901135;GO:0043170;GO:0043412;GO:0042157;GO:0009247;GO:0046467;GO:1901137;GO:1903509;GO:0008654;GO:0006497;GO:0006506;GO:0006661;GO:0042158;GO:0006643;GO:0045017;GO:0006796;GO:0006793;GO:0006664;GO:0009987;GO:0046474;GO:0044249;GO:1901576;GO:0006505;GO:0006644;GO:0046486;GO:0090407;GO:0006650;GO:0006807;GO:0046488;GO:0008610;GO:0071704;GO:…	macromolecule biosynthetic process;cellular macromolecule biosynthetic process;cellular protein modification process;protein modification process;cellular macromolecule metabolic process;carbohydrate derivative metabolic process;macromolecule metabolic process;macromolecule modification;lipoprotein metabolic process;glycolipid biosynthetic process;membrane lipid biosynthetic process;carbohydrate …	biological_process	GO:0005515;GO:0005488;GO:0046872;GO:0005509;GO:0043169;GO:0008194;GO:0016758;GO:0008375;GO:0017176;GO:0016757;GO:0043167;GO:0003674;GO:0016740;GO:0003824;	protein binding;binding;metal ion binding;calcium ion binding;cation binding;UDP-glycosyltransferase activity;transferase activity, transferring hexosyl groups;acetylglucosaminyltransferase activity;phosphatidylinositol N-acetylglucosaminyltransferase activity;transferase activity, transferring glycosyl groups;ion binding;molecular_function;transferase activity;catalytic activity;	molecular_function	GO:0016020;GO:0016021;GO:0005575;GO:0031224;GO:0044425;	membrane;integral component of membrane;cellular_component;intrinsic component of membrane;membrane part;	cellular_component			5.66643e-61
evm.TU.ctg43.22												7.39216e-59
evm.TU.ctg186.18	GO:0016070;GO:0006810;GO:0016071;GO:0051234;GO:0051179;GO:0090304;GO:0006139;GO:0010467;GO:0006397;GO:0006725;GO:0046483;GO:1901360;GO:0043170;GO:0000377;GO:0000398;GO:0000375;GO:0008380;GO:0006886;GO:0046907;GO:0051649;GO:0006396;GO:0009987;GO:0071702;GO:0034613;GO:0070727;GO:0034641;GO:0071705;GO:0051641;GO:0015031;GO:0006807;GO:0015833;GO:0071704;GO:0042886;GO:0044238;GO:0045184;GO:0008104;GO:…	RNA metabolic process;transport;mRNA metabolic process;establishment of localization;localization;nucleic acid metabolic process;nucleobase-containing compound metabolic process;gene expression;mRNA processing;cellular aromatic compound metabolic process;heterocycle metabolic process;organic cyclic compound metabolic process;macromolecule metabolic process;RNA splicing, via transesterification re…	biological_process				GO:0016020;GO:0016021;GO:0005575;GO:0031224;GO:0044425;GO:0031984;GO:0012505;GO:0043227;GO:0030176;GO:0031227;GO:0043231;GO:0044422;GO:0042175;GO:0044446;GO:0005789;GO:0098827;GO:0044432;GO:0043226;GO:0043229;GO:0005783;GO:0005623;GO:0044464;GO:0005622;GO:0044424;GO:0005737;GO:0044444;	membrane;integral component of membrane;cellular_component;intrinsic component of membrane;membrane part;organelle subcompartment;endomembrane system;membrane-bounded organelle;integral component of endoplasmic reticulum membrane;intrinsic component of endoplasmic reticulum membrane;intracellular membrane-bounded organelle;organelle part;nuclear outer membrane-endoplasmic reticulum membrane netwo…	cellular_component	Spliceosome;	dpx03040;	1.81541e-58
evm.TU.ctg431.7	GO:0065007;GO:0050896;GO:0051716;GO:0016070;GO:0071840;GO:0090304;GO:0006139;GO:0000723;GO:0032200;GO:0060249;GO:0016043;GO:0010467;GO:0006400;GO:0006725;GO:0044260;GO:0034470;GO:0046483;GO:1901360;GO:0043170;GO:0006996;GO:0002949;GO:0070525;GO:0006950;GO:0042592;GO:0043412;GO:0065008;GO:0008033;GO:0006396;GO:0009987;GO:0033554;GO:0006974;GO:0051276;GO:0006259;GO:0034641;GO:0009451;GO:0006807;GO:…	biological regulation;response to stimulus;cellular response to stimulus;RNA metabolic process;cellular component organization or biogenesis;nucleic acid metabolic process;nucleobase-containing compound metabolic process;telomere maintenance;telomere organization;anatomical structure homeostasis;cellular component organization;gene expression;tRNA modification;cellular aromatic compound metabolic…	biological_process	GO:0005488;GO:0046872;GO:0043169;GO:0008270;GO:0046914;GO:0043167;GO:0003674;GO:0016462;GO:0016818;GO:0017111;GO:0003678;GO:0004386;GO:0016787;GO:0016817;GO:0003824;	binding;metal ion binding;cation binding;zinc ion binding;transition metal ion binding;ion binding;molecular_function;pyrophosphatase activity;hydrolase activity, acting on acid anhydrides, in phosphorus-containing anhydrides;nucleoside-triphosphatase activity;DNA helicase activity;helicase activity;hydrolase activity;hydrolase activity, acting on acid anhydrides;catalytic activity;	molecular_function						2.23465e-58
evm.TU.ctg1123.2	GO:0006810;GO:0051234;GO:0051179;GO:0008150;	transport;establishment of localization;localization;biological_process;	biological_process	GO:0005515;GO:0005488;GO:0003677;GO:0003676;GO:0005102;GO:0098772;GO:0030545;GO:0048018;GO:0097159;GO:0005179;GO:0043167;GO:1901363;GO:0003674;GO:0097367;GO:0008144;GO:0032559;GO:0030554;GO:0016462;GO:0016818;GO:0005524;GO:0017111;GO:0004386;GO:0016787;GO:0017076;GO:0032553;GO:0032555;GO:0016817;GO:0003724;GO:0035639;GO:0003723;GO:0043168;GO:0000166;GO:1901265;GO:0016887;GO:0036094;GO:0003824;	protein binding;binding;DNA binding;nucleic acid binding;receptor binding;molecular function regulator;receptor regulator activity;receptor agonist activity;organic cyclic compound binding;hormone activity;ion binding;heterocyclic compound binding;molecular_function;carbohydrate derivative binding;drug binding;adenyl ribonucleotide binding;adenyl nucleotide binding;pyrophosphatase activity;hydrol…	molecular_function	GO:0005575;GO:0005576;	cellular_component;extracellular region;	cellular_component	Phagosome;	dpx04145;	1.71098e-57
evm.TU.ctg653.4	GO:0050789;GO:0050794;GO:0065007;GO:0007154;GO:0007165;GO:0023052;GO:0050896;GO:0051716;GO:0035556;GO:0016070;GO:0090304;GO:0030488;GO:0006464;GO:0036211;GO:0006139;GO:0010467;GO:0006400;GO:0001510;GO:0006725;GO:0044260;GO:0034470;GO:0046483;GO:1901360;GO:0043170;GO:0043412;GO:0043414;GO:0008033;GO:0006396;GO:0009987;GO:0032259;GO:0034641;GO:0009451;GO:0006807;GO:0034660;GO:0071704;GO:0044238;GO:…	regulation of biological process;regulation of cellular process;biological regulation;cell communication;signal transduction;signaling;response to stimulus;cellular response to stimulus;intracellular signal transduction;RNA metabolic process;nucleic acid metabolic process;tRNA methylation;cellular protein modification process;protein modification process;nucleobase-containing compound metabolic p…	biological_process	GO:0008175;GO:0016278;GO:0016279;GO:0018024;GO:0042054;GO:0016426;GO:0016429;GO:0003674;GO:0008170;GO:0010340;GO:0051998;GO:0008173;GO:0008276;GO:0008757;GO:0008171;GO:0004719;GO:0008168;GO:0016741;GO:0016740;GO:0003824;	tRNA methyltransferase activity;lysine N-methyltransferase activity;protein-lysine N-methyltransferase activity;histone-lysine N-methyltransferase activity;histone methyltransferase activity;tRNA (adenine) methyltransferase activity;tRNA (adenine-N1-)-methyltransferase activity;molecular_function;N-methyltransferase activity;carboxyl-O-methyltransferase activity;protein carboxyl O-methyltransfera…	molecular_function	GO:0005575;GO:0031515;GO:0034708;GO:0043527;GO:0005623;GO:0044464;GO:1902494;GO:0005622;GO:1990234;GO:0044424;GO:0032991;GO:0005737;GO:0044444;	cellular_component;tRNA (m1A) methyltransferase complex;methyltransferase complex;tRNA methyltransferase complex;cell;cell part;catalytic complex;intracellular;transferase complex;intracellular part;macromolecular complex;cytoplasm;cytoplasmic part;	cellular_component			1.5816e-56
evm.TU.ctg370.17	GO:0006473;GO:0006475;GO:0018393;GO:0018394;GO:0043543;GO:0018205;GO:0006464;GO:0036211;GO:0018193;GO:0071929;GO:0044260;GO:0043170;GO:0043412;GO:0009987;GO:0006807;GO:0071704;GO:0044238;GO:0009058;GO:0008150;GO:0044237;GO:0019538;GO:0044267;GO:1901564;GO:0008152;	protein acetylation;internal protein amino acid acetylation;internal peptidyl-lysine acetylation;peptidyl-lysine acetylation;protein acylation;peptidyl-lysine modification;cellular protein modification process;protein modification process;peptidyl-amino acid modification;alpha-tubulin acetylation;cellular macromolecule metabolic process;macromolecule metabolic process;macromolecule modification;c…	biological_process	GO:0005515;GO:0005488;GO:0046872;GO:0005509;GO:0043169;GO:0019799;GO:0034212;GO:0061733;GO:0016840;GO:0016843;GO:0016844;GO:0043167;GO:0003674;GO:0016746;GO:0016410;GO:0008080;GO:0016747;GO:0016829;GO:0016407;GO:0016740;GO:0003824;	protein binding;binding;metal ion binding;calcium ion binding;cation binding;tubulin N-acetyltransferase activity;peptide N-acetyltransferase activity;peptide-lysine-N-acetyltransferase activity;carbon-nitrogen lyase activity;amine-lyase activity;strictosidine synthase activity;ion binding;molecular_function;transferase activity, transferring acyl groups;N-acyltransferase activity;N-acetyltransfe…	molecular_function	GO:0005575;GO:0005856;GO:0015630;GO:0005874;GO:0044430;GO:0044422;GO:0044446;GO:0043226;GO:0043229;GO:0005623;GO:0044464;GO:0043232;GO:0043228;GO:0005622;GO:0044424;	cellular_component;cytoskeleton;microtubule cytoskeleton;microtubule;cytoskeletal part;organelle part;intracellular organelle part;organelle;intracellular organelle;cell;cell part;intracellular non-membrane-bounded organelle;non-membrane-bounded organelle;intracellular;intracellular part;	cellular_component			5.44398e-55
evm.TU.ctg284.40	GO:0008150;GO:0008152;GO:0055114;	biological_process;metabolic process;oxidation-reduction process;	biological_process	GO:0005515;GO:0005488;GO:0003674;GO:0016903;GO:0016491;GO:0003824;	protein binding;binding;molecular_function;oxidoreductase activity, acting on the aldehyde or oxo group of donors;oxidoreductase activity;catalytic activity;	molecular_function						6.48638e-55
evm.TU.ctg826.3	GO:0005975;GO:0071704;GO:0044238;GO:0008150;GO:0008152;	carbohydrate metabolic process;organic substance metabolic process;primary metabolic process;biological_process;metabolic process;	biological_process	GO:0005488;GO:0004553;GO:0003676;GO:0016798;GO:0004649;GO:0097159;GO:1901363;GO:0003674;GO:0016787;GO:0003723;GO:0003824;	binding;hydrolase activity, hydrolyzing O-glycosyl compounds;nucleic acid binding;hydrolase activity, acting on glycosyl bonds;poly(ADP-ribose) glycohydrolase activity;organic cyclic compound binding;heterocyclic compound binding;molecular_function;hydrolase activity;RNA binding;catalytic activity;	molecular_function						6.48638e-55
evm.TU.ctg22.7				GO:0005515;GO:0005488;GO:0046872;GO:0005509;GO:0043169;GO:0043167;GO:0003674;	protein binding;binding;metal ion binding;calcium ion binding;cation binding;ion binding;molecular_function;	molecular_function						2.29353e-54
evm.TU.ctg206.40				GO:0005515;GO:0005488;GO:0046872;GO:0005509;GO:0043169;GO:0043167;GO:0003674;	protein binding;binding;metal ion binding;calcium ion binding;cation binding;ion binding;molecular_function;	molecular_function	GO:0016020;GO:0005575;GO:0009986;GO:0005623;GO:0044464;	membrane;cellular_component;cell surface;cell;cell part;	cellular_component			3.89973e-53
evm.TU.ctg486.29				GO:0005488;GO:0097159;GO:0043167;GO:1901363;GO:0003674;GO:0097367;GO:0003924;GO:0016462;GO:0016818;GO:0019001;GO:0017111;GO:0016787;GO:0032561;GO:0017076;GO:0032553;GO:0001883;GO:0005525;GO:0032549;GO:0032550;GO:0032555;GO:0001882;GO:0016817;GO:0035639;GO:0043168;GO:0000166;GO:1901265;GO:0036094;GO:0003824;	binding;organic cyclic compound binding;ion binding;heterocyclic compound binding;molecular_function;carbohydrate derivative binding;GTPase activity;pyrophosphatase activity;hydrolase activity, acting on acid anhydrides, in phosphorus-containing anhydrides;guanyl nucleotide binding;nucleoside-triphosphatase activity;hydrolase activity;guanyl ribonucleotide binding;purine nucleotide binding;ribonu…	molecular_function				Endocytosis;	dpx04144;	4.02009e-53
evm.TU.ctg2333.1												2.4741e-51
evm.TU.ctg733.1				GO:0005515;GO:0005488;GO:0003674;	protein binding;binding;molecular_function;	molecular_function						4.8591e-49
evm.TU.ctg1406.3	GO:0022610;GO:0007155;GO:0022414;GO:0000003;GO:0051704;GO:0007338;GO:0009566;GO:0008037;GO:0019953;GO:0044703;GO:0007339;GO:0009988;GO:0035036;GO:0009987;GO:0008150;	biological adhesion;cell adhesion;reproductive process;reproduction;multi-organism process;single fertilization;fertilization;cell recognition;sexual reproduction;multi-organism reproductive process;binding of sperm to zona pellucida;cell-cell recognition;sperm-egg recognition;cellular process;biological_process;	biological_process	GO:0005515;GO:0005488;GO:0046872;GO:0043169;GO:0003993;GO:0043167;GO:0003674;GO:0016791;GO:0042578;GO:0016787;GO:0016788;GO:0003824;	protein binding;binding;metal ion binding;cation binding;acid phosphatase activity;ion binding;molecular_function;phosphatase activity;phosphoric ester hydrolase activity;hydrolase activity;hydrolase activity, acting on ester bonds;catalytic activity;	molecular_function	GO:0016020;GO:0016021;GO:0005575;GO:0031224;GO:0044425;GO:0005576;	membrane;integral component of membrane;cellular_component;intrinsic component of membrane;membrane part;extracellular region;	cellular_component			2.08807e-48
evm.TU.ctg871.5	GO:0050789;GO:0050794;GO:0065007;GO:0040008;GO:0001558;GO:0040007;GO:0071840;GO:0044419;GO:0051704;GO:0016049;GO:0016043;GO:0009405;GO:0051128;GO:0009987;GO:0008150;	regulation of biological process;regulation of cellular process;biological regulation;regulation of growth;regulation of cell growth;growth;cellular component organization or biogenesis;interspecies interaction between organisms;multi-organism process;cell growth;cellular component organization;pathogenesis;regulation of cellular component organization;cellular process;biological_process;	biological_process	GO:0005515;GO:0005488;GO:0046872;GO:0043169;GO:0003993;GO:0019838;GO:0005520;GO:0043167;GO:0003674;GO:0016791;GO:0042578;GO:0016787;GO:0016788;GO:0003824;	protein binding;binding;metal ion binding;cation binding;acid phosphatase activity;growth factor binding;insulin-like growth factor binding;ion binding;molecular_function;phosphatase activity;phosphoric ester hydrolase activity;hydrolase activity;hydrolase activity, acting on ester bonds;catalytic activity;	molecular_function	GO:0005575;GO:0005576;	cellular_component;extracellular region;	cellular_component			3.14981e-48
evm.TU.ctg1473.1												8.08564e-48
evm.TU.ctg1116.1							GO:0016020;GO:0016021;GO:0005575;GO:0031224;GO:0044425;	membrane;integral component of membrane;cellular_component;intrinsic component of membrane;membrane part;	cellular_component			9.22807e-48
evm.TU.ctg201.1												9.22117e-47
evm.TU.ctg620.17	GO:0006810;GO:0051234;GO:0051179;GO:0016192;GO:0006886;GO:0046907;GO:0051649;GO:0071702;GO:0034613;GO:0070727;GO:0071705;GO:0051641;GO:0015031;GO:0015833;GO:0042886;GO:0045184;GO:0008104;GO:0008150;GO:0033036;	transport;establishment of localization;localization;vesicle-mediated transport;intracellular protein transport;intracellular transport;establishment of localization in cell;organic substance transport;cellular protein localization;cellular macromolecule localization;nitrogen compound transport;cellular localization;protein transport;peptide transport;amide transport;establishment of protein loca…	biological_process	GO:0003674;GO:0005198;	molecular_function;structural molecule activity;	molecular_function	GO:0016020;GO:0005575;GO:0044425;GO:0044431;GO:0005886;GO:0005794;GO:0071944;GO:0030133;GO:0030658;GO:0005798;GO:0030120;GO:0030135;GO:0030660;GO:0030662;GO:0098588;GO:0012505;GO:0012506;GO:0030659;GO:0031090;GO:0043227;GO:0031410;GO:0031982;GO:0098797;GO:0043231;GO:0098796;GO:0044433;GO:0030117;GO:0048475;GO:0005905;GO:0012510;GO:0030125;GO:0030130;GO:0030132;GO:0030136;GO:0030140;GO:0030665;GO:…	membrane;cellular_component;membrane part;Golgi apparatus part;plasma membrane;Golgi apparatus;cell periphery;transport vesicle;transport vesicle membrane;Golgi-associated vesicle;vesicle coat;coated vesicle;Golgi-associated vesicle membrane;coated vesicle membrane;bounding membrane of organelle;endomembrane system;vesicle membrane;cytoplasmic vesicle membrane;organelle membrane;membrane-bounded …	cellular_component	Endocytosis;Lysosome;	dpx04144;dpx04142;	9.22117e-47
evm.TU.ctg485.29	GO:0050789;GO:0050794;GO:0065007;GO:0007154;GO:0007165;GO:0023052;GO:0007186;GO:0050896;GO:0005996;GO:0051716;GO:0005975;GO:0002376;GO:0019321;GO:0019566;GO:0046373;GO:0006955;GO:0009987;GO:0071704;GO:0044238;GO:0008150;GO:0044281;GO:0008152;	regulation of biological process;regulation of cellular process;biological regulation;cell communication;signal transduction;signaling;G-protein coupled receptor signaling pathway;response to stimulus;monosaccharide metabolic process;cellular response to stimulus;carbohydrate metabolic process;immune system process;pentose metabolic process;arabinose metabolic process;L-arabinose metabolic proces…	biological_process	GO:0004930;GO:0005488;GO:0004888;GO:0038023;GO:0060089;GO:0004553;GO:0016798;GO:0046556;GO:0030246;GO:0005044;GO:0038024;GO:0001871;GO:0030247;GO:0003674;GO:0016787;GO:0003824;	G-protein coupled receptor activity;binding;transmembrane signaling receptor activity;signaling receptor activity;molecular transducer activity;hydrolase activity, hydrolyzing O-glycosyl compounds;hydrolase activity, acting on glycosyl bonds;alpha-L-arabinofuranosidase activity;carbohydrate binding;scavenger receptor activity;cargo receptor activity;pattern binding;polysaccharide binding;molecula…	molecular_function	GO:0016020;GO:0016021;GO:0005575;GO:0031224;GO:0044425;	membrane;integral component of membrane;cellular_component;intrinsic component of membrane;membrane part;	cellular_component			3.66329e-46
evm.TU.ctg9.29	GO:0016310;GO:0006468;GO:0006464;GO:0036211;GO:0044260;GO:0043170;GO:0043412;GO:0006796;GO:0006793;GO:0009987;GO:0006807;GO:0071704;GO:0044238;GO:0008150;GO:0044237;GO:0019538;GO:0044267;GO:1901564;GO:0008152;	phosphorylation;protein phosphorylation;cellular protein modification process;protein modification process;cellular macromolecule metabolic process;macromolecule metabolic process;macromolecule modification;phosphate-containing compound metabolic process;phosphorus metabolic process;cellular process;nitrogen compound metabolic process;organic substance metabolic process;primary metabolic process;…	biological_process	GO:0005488;GO:0004672;GO:0016301;GO:0097159;GO:0043167;GO:1901363;GO:0016773;GO:0003674;GO:0016772;GO:0097367;GO:0008144;GO:0032559;GO:0030554;GO:0005524;GO:0017076;GO:0032553;GO:0032555;GO:0035639;GO:0043168;GO:0000166;GO:1901265;GO:0016740;GO:0036094;GO:0003824;	binding;protein kinase activity;kinase activity;organic cyclic compound binding;ion binding;heterocyclic compound binding;phosphotransferase activity, alcohol group as acceptor;molecular_function;transferase activity, transferring phosphorus-containing groups;carbohydrate derivative binding;drug binding;adenyl ribonucleotide binding;adenyl nucleotide binding;ATP binding;purine nucleotide binding;…	molecular_function	GO:0016020;GO:0005575;	membrane;cellular_component;	cellular_component			1.54295e-45
evm.TU.ctg603.3				GO:0005488;GO:0003676;GO:0097159;GO:1901363;GO:0003674;GO:0003723;	binding;nucleic acid binding;organic cyclic compound binding;heterocyclic compound binding;molecular_function;RNA binding;	molecular_function				RNA transport;	dpx03013;	1.92721e-45
evm.TU.ctg390.2	GO:0006810;GO:0051234;GO:0051179;GO:0009059;GO:0034645;GO:0010467;GO:0044260;GO:0043170;GO:0044271;GO:0009987;GO:0044249;GO:1901576;GO:0034641;GO:0006807;GO:0071704;GO:0044238;GO:0009058;GO:0008150;GO:0044237;GO:0019538;GO:0044267;GO:1901564;GO:0006412;GO:0043043;GO:0006518;GO:0043604;GO:0008152;GO:0043603;GO:1901566;	transport;establishment of localization;localization;macromolecule biosynthetic process;cellular macromolecule biosynthetic process;gene expression;cellular macromolecule metabolic process;macromolecule metabolic process;cellular nitrogen compound biosynthetic process;cellular process;cellular biosynthetic process;organic substance biosynthetic process;cellular nitrogen compound metabolic process…	biological_process	GO:0005488;GO:0003676;GO:0097159;GO:1901363;GO:0003674;GO:0005198;GO:0003735;	binding;nucleic acid binding;organic cyclic compound binding;heterocyclic compound binding;molecular_function;structural molecule activity;structural constituent of ribosome;	molecular_function	GO:0005575;GO:0043226;GO:0043229;GO:0005623;GO:0044464;GO:0043232;GO:0043228;GO:0005622;GO:0044424;GO:0032991;GO:0005737;GO:0044444;GO:0005840;	cellular_component;organelle;intracellular organelle;cell;cell part;intracellular non-membrane-bounded organelle;non-membrane-bounded organelle;intracellular;intracellular part;macromolecular complex;cytoplasm;cytoplasmic part;ribosome;	cellular_component			2.00725e-45
evm.TU.ctg229.14	GO:0055085;GO:0006810;GO:0051234;GO:0051179;GO:0008150;	transmembrane transport;transport;establishment of localization;localization;biological_process;	biological_process	GO:0005515;GO:0005488;GO:0005215;GO:0008092;GO:0015631;GO:0003674;	protein binding;binding;transporter activity;cytoskeletal protein binding;tubulin binding;molecular_function;	molecular_function	GO:0016020;GO:0005575;	membrane;cellular_component;	cellular_component			2.64976e-45
evm.TU.ctg600.1	GO:0071840;GO:0006464;GO:0036211;GO:0016043;GO:0044260;GO:0043170;GO:0006996;GO:0043412;GO:0016311;GO:0006796;GO:0006793;GO:0009987;GO:0006470;GO:0006338;GO:0006325;GO:0051276;GO:0006807;GO:0071704;GO:0044238;GO:0008150;GO:0044237;GO:0019538;GO:0044267;GO:1901564;GO:0008152;	cellular component organization or biogenesis;cellular protein modification process;protein modification process;cellular component organization;cellular macromolecule metabolic process;macromolecule metabolic process;organelle organization;macromolecule modification;dephosphorylation;phosphate-containing compound metabolic process;phosphorus metabolic process;cellular process;protein dephosphory…	biological_process	GO:0005515;GO:0005488;GO:0046872;GO:0043169;GO:0003993;GO:0004725;GO:0043167;GO:0003674;GO:0004721;GO:0008138;GO:0016791;GO:0042578;GO:0016787;GO:0016788;GO:0003824;	protein binding;binding;metal ion binding;cation binding;acid phosphatase activity;protein tyrosine phosphatase activity;ion binding;molecular_function;phosphoprotein phosphatase activity;protein tyrosine/serine/threonine phosphatase activity;phosphatase activity;phosphoric ester hydrolase activity;hydrolase activity;hydrolase activity, acting on ester bonds;catalytic activity;	molecular_function	GO:0005575;GO:0000228;GO:0044454;GO:0005694;GO:0044427;GO:0031981;GO:0043227;GO:0005634;GO:0043231;GO:0031974;GO:0043233;GO:0070013;GO:0044422;GO:0044428;GO:0044446;GO:0043226;GO:0043229;GO:0000790;GO:0070603;GO:0005623;GO:0044464;GO:0016514;GO:0016586;GO:0043232;GO:0043228;GO:1902494;GO:0005622;GO:0000785;GO:0044424;GO:0032991;	cellular_component;nuclear chromosome;nuclear chromosome part;chromosome;chromosomal part;nuclear lumen;membrane-bounded organelle;nucleus;intracellular membrane-bounded organelle;membrane-enclosed lumen;organelle lumen;intracellular organelle lumen;organelle part;nuclear part;intracellular organelle part;organelle;intracellular organelle;nuclear chromatin;SWI/SNF superfamily-type complex;cell;ce…	cellular_component			4.22676e-45
evm.TU.ctg1345.2	GO:0016070;GO:0009059;GO:0034645;GO:0090304;GO:0006139;GO:0010467;GO:0006725;GO:0044260;GO:0046483;GO:1901360;GO:0043170;GO:0044271;GO:0009987;GO:0044249;GO:1901576;GO:0034641;GO:0006807;GO:0034660;GO:0071704;GO:0044238;GO:0009058;GO:0008150;GO:0043038;GO:0043039;GO:0006399;GO:0006418;GO:0044237;GO:0019538;GO:0044267;GO:1901564;GO:0006520;GO:0044281;GO:0006412;GO:0043043;GO:0006518;GO:0043604;GO:…	RNA metabolic process;macromolecule biosynthetic process;cellular macromolecule biosynthetic process;nucleic acid metabolic process;nucleobase-containing compound metabolic process;gene expression;cellular aromatic compound metabolic process;cellular macromolecule metabolic process;heterocycle metabolic process;organic cyclic compound metabolic process;macromolecule metabolic process;cellular nit…	biological_process	GO:0005488;GO:0097159;GO:0043167;GO:1901363;GO:0003674;GO:0097367;GO:0008144;GO:0032559;GO:0030554;GO:0005524;GO:0017076;GO:0032553;GO:0032555;GO:0035639;GO:0016874;GO:0004812;GO:0016875;GO:0043168;GO:0000166;GO:1901265;GO:0036094;GO:0003824;	binding;organic cyclic compound binding;ion binding;heterocyclic compound binding;molecular_function;carbohydrate derivative binding;drug binding;adenyl ribonucleotide binding;adenyl nucleotide binding;ATP binding;purine nucleotide binding;ribonucleotide binding;purine ribonucleotide binding;purine ribonucleoside triphosphate binding;ligase activity;aminoacyl-tRNA ligase activity;ligase activity,…	molecular_function				Aminoacyl-tRNA biosynthesis;	dpx00970;	6.52349e-45
evm.TU.ctg284.41	GO:0050896;GO:0006952;GO:0006950;GO:0008150;	response to stimulus;defense response;response to stress;biological_process;	biological_process	GO:0005515;GO:0005488;GO:0003674;	protein binding;binding;molecular_function;	molecular_function	GO:0016020;GO:0005575;	membrane;cellular_component;	cellular_component			7.90948e-44
evm.TU.ctg597.17												1.09915e-43
evm.TU.ctg5610.1	GO:0050789;GO:0050794;GO:0065007;GO:0060255;GO:0010468;GO:0019222;GO:0051171;GO:0080090;GO:0051252;GO:0019219;GO:0006355;GO:1903506;GO:2001141;GO:0009889;GO:0010556;GO:0031326;GO:2000112;GO:0007154;GO:0007165;GO:0031323;GO:0023052;GO:0032774;GO:0006351;GO:0097659;GO:0050896;GO:0034654;GO:0051716;GO:0019438;GO:0018130;GO:0014070;GO:0033993;GO:0043401;GO:0048545;GO:0071383;GO:0071396;GO:0071407;GO:…	regulation of biological process;regulation of cellular process;biological regulation;regulation of macromolecule metabolic process;regulation of gene expression;regulation of metabolic process;regulation of nitrogen compound metabolic process;regulation of primary metabolic process;regulation of RNA metabolic process;regulation of nucleobase-containing compound metabolic process;regulation of tr…	biological_process									1.23861e-43
evm.TU.ctg358.8	GO:0055085;GO:0006810;GO:0051234;GO:0051179;GO:0008150;	transmembrane transport;transport;establishment of localization;localization;biological_process;	biological_process	GO:0005488;GO:0022857;GO:0005215;GO:0022804;GO:0015399;GO:0015405;GO:0042626;GO:0043492;GO:0097159;GO:0043167;GO:1901363;GO:0003674;GO:0097367;GO:0008144;GO:0032559;GO:0030554;GO:0016462;GO:0016818;GO:0005524;GO:0017111;GO:0016787;GO:0017076;GO:0042623;GO:0032553;GO:0032555;GO:0016817;GO:0035639;GO:0043168;GO:0000166;GO:1901265;GO:0016887;GO:0036094;GO:0003824;	binding;transmembrane transporter activity;transporter activity;active transmembrane transporter activity;primary active transmembrane transporter activity;P-P-bond-hydrolysis-driven transmembrane transporter activity;ATPase activity, coupled to transmembrane movement of substances;ATPase activity, coupled to movement of substances;organic cyclic compound binding;ion binding;heterocyclic compound…	molecular_function	GO:0016020;GO:0016021;GO:0005575;GO:0031224;GO:0044425;	membrane;integral component of membrane;cellular_component;intrinsic component of membrane;membrane part;	cellular_component			1.86067e-43
evm.TU.ctg661.3	GO:0016310;GO:0006468;GO:0006464;GO:0036211;GO:0044260;GO:0043170;GO:0043412;GO:0006796;GO:0006793;GO:0009987;GO:0006807;GO:0071704;GO:0044238;GO:0008150;GO:0044237;GO:0019538;GO:0044267;GO:1901564;GO:0008152;	phosphorylation;protein phosphorylation;cellular protein modification process;protein modification process;cellular macromolecule metabolic process;macromolecule metabolic process;macromolecule modification;phosphate-containing compound metabolic process;phosphorus metabolic process;cellular process;nitrogen compound metabolic process;organic substance metabolic process;primary metabolic process;…	biological_process	GO:0005488;GO:0004672;GO:0016301;GO:0097159;GO:0043167;GO:1901363;GO:0016773;GO:0003674;GO:0016772;GO:0097367;GO:0008144;GO:0032559;GO:0030554;GO:0005524;GO:0017076;GO:0032553;GO:0032555;GO:0035639;GO:0043168;GO:0000166;GO:1901265;GO:0016740;GO:0036094;GO:0003824;	binding;protein kinase activity;kinase activity;organic cyclic compound binding;ion binding;heterocyclic compound binding;phosphotransferase activity, alcohol group as acceptor;molecular_function;transferase activity, transferring phosphorus-containing groups;carbohydrate derivative binding;drug binding;adenyl ribonucleotide binding;adenyl nucleotide binding;ATP binding;purine nucleotide binding;…	molecular_function						2.9184e-43
evm.TU.ctg756.7	GO:0050789;GO:0050794;GO:0065007;GO:0007154;GO:0007165;GO:0023052;GO:0050896;GO:0051716;GO:0009987;GO:0008150;	regulation of biological process;regulation of cellular process;biological regulation;cell communication;signal transduction;signaling;response to stimulus;cellular response to stimulus;cellular process;biological_process;	biological_process	GO:0005515;GO:0005488;GO:0098772;GO:0030234;GO:0005057;GO:0030695;GO:0060589;GO:0003674;	protein binding;binding;molecular function regulator;enzyme regulator activity;receptor signaling protein activity;GTPase regulator activity;nucleoside-triphosphatase regulator activity;molecular_function;	molecular_function						4.87105e-43
evm.TU.ctg310.5	GO:0022610;GO:0007155;GO:0007160;GO:0031589;GO:0008150;	biological adhesion;cell adhesion;cell-matrix adhesion;cell-substrate adhesion;biological_process;	biological_process									5.32477e-43
evm.TU.ctg320.2												6.2459e-43
evm.TU.ctg226.10				GO:0005515;GO:0005488;GO:0003674;	protein binding;binding;molecular_function;	molecular_function						8.93419e-43
evm.TU.ctg923.4	GO:0016310;GO:0006468;GO:0006464;GO:0036211;GO:0044260;GO:0043170;GO:0043412;GO:0006796;GO:0006793;GO:0009987;GO:0006807;GO:0071704;GO:0044238;GO:0008150;GO:0044237;GO:0019538;GO:0044267;GO:1901564;GO:0008152;	phosphorylation;protein phosphorylation;cellular protein modification process;protein modification process;cellular macromolecule metabolic process;macromolecule metabolic process;macromolecule modification;phosphate-containing compound metabolic process;phosphorus metabolic process;cellular process;nitrogen compound metabolic process;organic substance metabolic process;primary metabolic process;…	biological_process	GO:0005488;GO:0004672;GO:0016301;GO:0097159;GO:0043167;GO:1901363;GO:0016773;GO:0003674;GO:0016772;GO:0097367;GO:0008144;GO:0032559;GO:0030554;GO:0005524;GO:0017076;GO:0032553;GO:0032555;GO:0035639;GO:0043168;GO:0000166;GO:1901265;GO:0016740;GO:0036094;GO:0003824;	binding;protein kinase activity;kinase activity;organic cyclic compound binding;ion binding;heterocyclic compound binding;phosphotransferase activity, alcohol group as acceptor;molecular_function;transferase activity, transferring phosphorus-containing groups;carbohydrate derivative binding;drug binding;adenyl ribonucleotide binding;adenyl nucleotide binding;ATP binding;purine nucleotide binding;…	molecular_function				mTOR signaling pathway;FoxO signaling pathway;Autophagy - animal;	dpx04150;dpx04068;dpx04140;	4.87072e-42
evm.TU.ctg303.3	GO:0098609;GO:0098742;GO:0007156;GO:0022610;GO:0007155;GO:0055085;GO:0006810;GO:0051234;GO:0006811;GO:0098660;GO:0098655;GO:0098662;GO:0034220;GO:0051179;GO:0030001;GO:0006812;GO:0000041;GO:0006825;GO:0035434;GO:0008150;	cell-cell adhesion;cell-cell adhesion via plasma-membrane adhesion molecules;homophilic cell adhesion via plasma membrane adhesion molecules;biological adhesion;cell adhesion;transmembrane transport;transport;establishment of localization;ion transport;inorganic ion transmembrane transport;cation transmembrane transport;inorganic cation transmembrane transport;ion transmembrane transport;localiza…	biological_process	GO:0005488;GO:0046872;GO:0005509;GO:0022857;GO:0043169;GO:0015075;GO:0015318;GO:0005215;GO:0022890;GO:0008324;GO:0046873;GO:0046915;GO:0043167;GO:0003674;GO:0005375;	binding;metal ion binding;calcium ion binding;transmembrane transporter activity;cation binding;ion transmembrane transporter activity;inorganic solute uptake transmembrane transporter activity;transporter activity;inorganic cation transmembrane transporter activity;cation transmembrane transporter activity;metal ion transmembrane transporter activity;transition metal ion transmembrane transporte…	molecular_function	GO:0016020;GO:0016021;GO:0005575;GO:0031224;GO:0044425;	membrane;integral component of membrane;cellular_component;intrinsic component of membrane;membrane part;	cellular_component			7.71519e-42
evm.TU.ctg360.16	GO:0044085;GO:0022402;GO:0007049;GO:0022607;GO:0071840;GO:0051179;GO:0007010;GO:0007017;GO:0016043;GO:0000226;GO:0031023;GO:0006996;GO:0030474;GO:0051300;GO:0009987;GO:0044380;GO:0071988;GO:0072698;GO:0034613;GO:0070727;GO:0051641;GO:0033365;GO:0008104;GO:0008150;GO:0033036;	cellular component biogenesis;cell cycle process;cell cycle;cellular component assembly;cellular component organization or biogenesis;localization;cytoskeleton organization;microtubule-based process;cellular component organization;microtubule cytoskeleton organization;microtubule organizing center organization;organelle organization;spindle pole body duplication;spindle pole body organization;cel…	biological_process	GO:0005515;GO:0005488;GO:0003674;	protein binding;binding;molecular_function;	molecular_function						3.09729e-40
evm.TU.ctg150.31				GO:0005515;GO:0005488;GO:0003674;	protein binding;binding;molecular_function;	molecular_function	GO:0016020;GO:0005575;	membrane;cellular_component;	cellular_component			4.98557e-40
evm.TU.ctg402.4	GO:0044085;GO:0017004;GO:0016310;GO:0022607;GO:0006468;GO:0071840;GO:0006464;GO:0036211;GO:0016043;GO:0065003;GO:0034622;GO:0044260;GO:0043170;GO:0043412;GO:0043933;GO:0006796;GO:0006793;GO:0009987;GO:0006807;GO:0071704;GO:0044238;GO:0008150;GO:0044237;GO:0019538;GO:0044267;GO:1901564;GO:0008152;	cellular component biogenesis;cytochrome complex assembly;phosphorylation;cellular component assembly;protein phosphorylation;cellular component organization or biogenesis;cellular protein modification process;protein modification process;cellular component organization;macromolecular complex assembly;cellular macromolecular complex assembly;cellular macromolecule metabolic process;macromolecule …	biological_process	GO:0005488;GO:0004672;GO:0009055;GO:0016301;GO:0097159;GO:0043167;GO:1901363;GO:0016773;GO:0003674;GO:0016772;GO:0097367;GO:0045158;GO:0008144;GO:0032559;GO:0030554;GO:0005524;GO:0017076;GO:0032553;GO:0032555;GO:0035639;GO:0043168;GO:0000166;GO:1901265;GO:0016740;GO:0036094;GO:0016491;GO:0003824;	binding;protein kinase activity;electron carrier activity;kinase activity;organic cyclic compound binding;ion binding;heterocyclic compound binding;phosphotransferase activity, alcohol group as acceptor;molecular_function;transferase activity, transferring phosphorus-containing groups;carbohydrate derivative binding;electron transporter, transferring electrons within cytochrome b6/f complex of ph…	molecular_function	GO:0005575;GO:0009579;GO:0044436;GO:0070069;GO:0009512;GO:0005623;GO:0044464;GO:0005622;GO:0044424;GO:0032991;	cellular_component;thylakoid;thylakoid part;cytochrome complex;cytochrome b6f complex;cell;cell part;intracellular;intracellular part;macromolecular complex;	cellular_component			9.37765e-40
evm.TU.ctg950.14	GO:0032774;GO:0006351;GO:0097659;GO:0034654;GO:0022613;GO:0019438;GO:0018130;GO:0042254;GO:0044085;GO:1901362;GO:0016070;GO:0006364;GO:0016072;GO:0071840;GO:0009059;GO:0034645;GO:0090304;GO:0006139;GO:0010467;GO:0006725;GO:0044260;GO:0034470;GO:0046483;GO:1901360;GO:0043170;GO:0044271;GO:0006396;GO:0009987;GO:0006352;GO:0044249;GO:1901576;GO:0034641;GO:0006807;GO:0034660;GO:0071704;GO:0044238;GO:…	RNA biosynthetic process;transcription, DNA-templated;nucleic acid-templated transcription;nucleobase-containing compound biosynthetic process;ribonucleoprotein complex biogenesis;aromatic compound biosynthetic process;heterocycle biosynthetic process;ribosome biogenesis;cellular component biogenesis;organic cyclic compound biosynthetic process;RNA metabolic process;rRNA processing;rRNA metabolic…	biological_process				GO:0016020;GO:0016021;GO:0005575;GO:0031224;GO:0044425;GO:0030684;GO:0032040;GO:0043227;GO:0005634;GO:0043231;GO:0043226;GO:0043229;GO:0005623;GO:0044464;GO:0005622;GO:0044424;GO:0032991;	membrane;integral component of membrane;cellular_component;intrinsic component of membrane;membrane part;preribosome;small-subunit processome;membrane-bounded organelle;nucleus;intracellular membrane-bounded organelle;organelle;intracellular organelle;cell;cell part;intracellular;intracellular part;macromolecular complex;	cellular_component			2.07698e-39
evm.TU.ctg770.11												4.58177e-39
evm.TU.ctg6.31	GO:0050896;GO:0051716;GO:0055085;GO:0006810;GO:0051234;GO:0006811;GO:0051179;GO:0009059;GO:0034645;GO:0090304;GO:0006139;GO:0006725;GO:0006812;GO:0006260;GO:0044260;GO:0046483;GO:1901360;GO:0043170;GO:0006950;GO:0009987;GO:0033554;GO:0044249;GO:1901576;GO:0006974;GO:0006259;GO:0034641;GO:0006807;GO:0071704;GO:0006281;GO:0044238;GO:0009058;GO:0008150;GO:0044237;GO:0008152;	response to stimulus;cellular response to stimulus;transmembrane transport;transport;establishment of localization;ion transport;localization;macromolecule biosynthetic process;cellular macromolecule biosynthetic process;nucleic acid metabolic process;nucleobase-containing compound metabolic process;cellular aromatic compound metabolic process;cation transport;DNA replication;cellular macromolecu…	biological_process	GO:0022857;GO:0015075;GO:0015318;GO:0005215;GO:0015077;GO:0022890;GO:0008324;GO:0015078;GO:0022804;GO:0015291;GO:0016893;GO:0017108;GO:0048256;GO:0004519;GO:0003674;GO:0015297;GO:0004518;GO:0015298;GO:0015299;GO:0004520;GO:0016787;GO:0016888;GO:0004536;GO:0016788;GO:0003824;	transmembrane transporter activity;ion transmembrane transporter activity;inorganic solute uptake transmembrane transporter activity;transporter activity;monovalent inorganic cation transmembrane transporter activity;inorganic cation transmembrane transporter activity;cation transmembrane transporter activity;hydrogen ion transmembrane transporter activity;active transmembrane transporter activit…	molecular_function	GO:0016020;GO:0016021;GO:0005575;GO:0031224;GO:0044425;GO:0000228;GO:0044454;GO:0005694;GO:0044427;GO:0031981;GO:0043227;GO:0005634;GO:0043231;GO:0033557;GO:0031974;GO:0043233;GO:0070013;GO:0044422;GO:0044428;GO:0044446;GO:0043226;GO:0043229;GO:0005623;GO:0044464;GO:0043232;GO:0043228;GO:0005622;GO:0044424;GO:0032991;	membrane;integral component of membrane;cellular_component;intrinsic component of membrane;membrane part;nuclear chromosome;nuclear chromosome part;chromosome;chromosomal part;nuclear lumen;membrane-bounded organelle;nucleus;intracellular membrane-bounded organelle;Slx1-Slx4 complex;membrane-enclosed lumen;organelle lumen;intracellular organelle lumen;organelle part;nuclear part;intracellular org…	cellular_component			6.13599e-39
evm.TU.ctg1354.7	GO:0034654;GO:0019438;GO:0018130;GO:1901362;GO:0005975;GO:0016310;GO:0017144;GO:0006468;GO:0009141;GO:0009144;GO:0009199;GO:0009205;GO:0006464;GO:0036211;GO:0046034;GO:0009126;GO:0009167;GO:0006139;GO:0009161;GO:1901361;GO:0019439;GO:0044270;GO:0046700;GO:0006725;GO:0006091;GO:0009123;GO:0044260;GO:0034655;GO:0046483;GO:1901360;GO:1901135;GO:0043170;GO:0009259;GO:0051156;GO:0019693;GO:0009117;GO:…	nucleobase-containing compound biosynthetic process;aromatic compound biosynthetic process;heterocycle biosynthetic process;organic cyclic compound biosynthetic process;carbohydrate metabolic process;phosphorylation;drug metabolic process;protein phosphorylation;nucleoside triphosphate metabolic process;purine nucleoside triphosphate metabolic process;ribonucleoside triphosphate metabolic process…	biological_process	GO:0005515;GO:0005488;GO:0004672;GO:0019200;GO:0016301;GO:0097159;GO:0043167;GO:1901363;GO:0016773;GO:0003674;GO:0004340;GO:0004396;GO:0016772;GO:0097367;GO:0008144;GO:0032559;GO:0030554;GO:0005524;GO:0017076;GO:0032553;GO:0032555;GO:0035639;GO:0043168;GO:0000166;GO:1901265;GO:0016740;GO:0036094;GO:0003824;	protein binding;binding;protein kinase activity;carbohydrate kinase activity;kinase activity;organic cyclic compound binding;ion binding;heterocyclic compound binding;phosphotransferase activity, alcohol group as acceptor;molecular_function;glucokinase activity;hexokinase activity;transferase activity, transferring phosphorus-containing groups;carbohydrate derivative binding;drug binding;adenyl r…	molecular_function	GO:0016020;GO:0005575;	membrane;cellular_component;	cellular_component			7.54535e-39
evm.TU.ctg191.36	GO:0043170;GO:0006508;GO:0006807;GO:0071704;GO:0044238;GO:0008150;GO:0019538;GO:1901564;GO:0008152;	macromolecule metabolic process;proteolysis;nitrogen compound metabolic process;organic substance metabolic process;primary metabolic process;biological_process;protein metabolic process;organonitrogen compound metabolic process;metabolic process;	biological_process	GO:0005488;GO:0046872;GO:0043169;GO:0004181;GO:0008235;GO:0004180;GO:0008237;GO:0008270;GO:0046914;GO:0008233;GO:0008238;GO:0070011;GO:0043167;GO:0003674;GO:0016787;GO:0003824;	binding;metal ion binding;cation binding;metallocarboxypeptidase activity;metalloexopeptidase activity;carboxypeptidase activity;metallopeptidase activity;zinc ion binding;transition metal ion binding;peptidase activity;exopeptidase activity;peptidase activity, acting on L-amino acid peptides;ion binding;molecular_function;hydrolase activity;catalytic activity;	molecular_function						7.97339e-39
evm.TU.ctg930.2				GO:0005488;GO:0003677;GO:0046872;GO:0043169;GO:0003676;GO:0008270;GO:0046914;GO:0097159;GO:0043167;GO:1901363;GO:0003674;	binding;DNA binding;metal ion binding;cation binding;nucleic acid binding;zinc ion binding;transition metal ion binding;organic cyclic compound binding;ion binding;heterocyclic compound binding;molecular_function;	molecular_function						8.23137e-38
evm.TU.ctg88.2				GO:0005515;GO:0005488;GO:0046872;GO:0043169;GO:0043167;GO:0003674;	protein binding;binding;metal ion binding;cation binding;ion binding;molecular_function;	molecular_function						9.00856e-38
evm.TU.ctg347.2				GO:0005515;GO:0005488;GO:0098772;GO:0030414;GO:0061134;GO:0004857;GO:0030234;GO:0004866;GO:0061135;GO:0003674;GO:0003824;	protein binding;binding;molecular function regulator;peptidase inhibitor activity;peptidase regulator activity;enzyme inhibitor activity;enzyme regulator activity;endopeptidase inhibitor activity;endopeptidase regulator activity;molecular_function;catalytic activity;	molecular_function	GO:0005575;GO:0005576;GO:0044421;GO:0005615;	cellular_component;extracellular region;extracellular region part;extracellular space;	cellular_component			1.37632e-37
evm.TU.ctg508.19				GO:0005515;GO:0005488;GO:0003674;	protein binding;binding;molecular_function;	molecular_function						1.73366e-37
evm.TU.ctg769.1	GO:0006810;GO:0051234;GO:0051179;GO:0008150;	transport;establishment of localization;localization;biological_process;	biological_process				GO:0005575;GO:0012505;GO:0005635;GO:0043227;GO:0005634;GO:0043231;GO:0005643;GO:0031967;GO:0044422;GO:0044428;GO:0044446;GO:0031975;GO:0043226;GO:0043229;GO:0005623;GO:0044464;GO:0005622;GO:0044424;GO:0032991;	cellular_component;endomembrane system;nuclear envelope;membrane-bounded organelle;nucleus;intracellular membrane-bounded organelle;nuclear pore;organelle envelope;organelle part;nuclear part;intracellular organelle part;envelope;organelle;intracellular organelle;cell;cell part;intracellular;intracellular part;macromolecular complex;	cellular_component	RNA transport;	dpx03013;	3.09727e-37
evm.TU.ctg112.22							GO:0016020;GO:0016021;GO:0005575;GO:0031224;GO:0044425;	membrane;integral component of membrane;cellular_component;intrinsic component of membrane;membrane part;	cellular_component			1.25531e-36
evm.TU.ctg836.8				GO:0005488;GO:0003677;GO:0046872;GO:0043169;GO:0003676;GO:0008270;GO:0046914;GO:0097159;GO:0043167;GO:1901363;GO:0003674;GO:0016787;GO:0003824;	binding;DNA binding;metal ion binding;cation binding;nucleic acid binding;zinc ion binding;transition metal ion binding;organic cyclic compound binding;ion binding;heterocyclic compound binding;molecular_function;hydrolase activity;catalytic activity;	molecular_function						1.35959e-36
evm.TU.ctg511.22	GO:0050789;GO:0050794;GO:0065007;GO:0007154;GO:0007165;GO:0023052;GO:0007186;GO:0050896;GO:0051716;GO:0007218;GO:0007610;GO:0007631;GO:0009987;GO:0008150;	regulation of biological process;regulation of cellular process;biological regulation;cell communication;signal transduction;signaling;G-protein coupled receptor signaling pathway;response to stimulus;cellular response to stimulus;neuropeptide signaling pathway;behavior;feeding behavior;cellular process;biological_process;	biological_process	GO:0005515;GO:0005488;GO:0003674;	protein binding;binding;molecular_function;	molecular_function				Spliceosome;	dpx03040;	3.15224e-36
evm.TU.ctg130.15				GO:0005488;GO:0003676;GO:0097159;GO:0043167;GO:1901363;GO:0003674;GO:0097367;GO:0008144;GO:0032559;GO:0030554;GO:0005524;GO:0017076;GO:0032553;GO:0032555;GO:0035639;GO:0043168;GO:0000166;GO:1901265;GO:0036094;	binding;nucleic acid binding;organic cyclic compound binding;ion binding;heterocyclic compound binding;molecular_function;carbohydrate derivative binding;drug binding;adenyl ribonucleotide binding;adenyl nucleotide binding;ATP binding;purine nucleotide binding;ribonucleotide binding;purine ribonucleotide binding;purine ribonucleoside triphosphate binding;anion binding;nucleotide binding;nucleosid…	molecular_function				RNA degradation;	dpx03018;	5.00333e-36
evm.TU.ctg292.13	GO:0016310;GO:0006468;GO:0006464;GO:0036211;GO:0044260;GO:0043170;GO:0043412;GO:0006796;GO:0006793;GO:0009987;GO:0006807;GO:0071704;GO:0044238;GO:0008150;GO:0044237;GO:0019538;GO:0044267;GO:1901564;GO:0008152;	phosphorylation;protein phosphorylation;cellular protein modification process;protein modification process;cellular macromolecule metabolic process;macromolecule metabolic process;macromolecule modification;phosphate-containing compound metabolic process;phosphorus metabolic process;cellular process;nitrogen compound metabolic process;organic substance metabolic process;primary metabolic process;…	biological_process	GO:0005488;GO:0004672;GO:0016301;GO:0097159;GO:0043167;GO:1901363;GO:0016773;GO:0003674;GO:0016772;GO:0097367;GO:0008144;GO:0032559;GO:0030554;GO:0005524;GO:0017076;GO:0032553;GO:0032555;GO:0035639;GO:0043168;GO:0000166;GO:1901265;GO:0016740;GO:0036094;GO:0003824;	binding;protein kinase activity;kinase activity;organic cyclic compound binding;ion binding;heterocyclic compound binding;phosphotransferase activity, alcohol group as acceptor;molecular_function;transferase activity, transferring phosphorus-containing groups;carbohydrate derivative binding;drug binding;adenyl ribonucleotide binding;adenyl nucleotide binding;ATP binding;purine nucleotide binding;…	molecular_function	GO:0016020;GO:0005575;	membrane;cellular_component;	cellular_component			6.05487e-36
evm.TU.ctg1670.2				GO:0005515;GO:0005488;GO:0003677;GO:0003676;GO:0097159;GO:1901363;GO:0003674;	protein binding;binding;DNA binding;nucleic acid binding;organic cyclic compound binding;heterocyclic compound binding;molecular_function;	molecular_function	GO:0016020;GO:0016021;GO:0005575;GO:0031224;GO:0044425;	membrane;integral component of membrane;cellular_component;intrinsic component of membrane;membrane part;	cellular_component	Lysine degradation;	dpx00310;	9.73795e-36
evm.TU.ctg678.9	GO:0010467;GO:0006465;GO:0044260;GO:0043170;GO:0016485;GO:0051604;GO:0009987;GO:0006508;GO:0034641;GO:0006807;GO:0071704;GO:0044238;GO:0008150;GO:0044237;GO:0019538;GO:0044267;GO:1901564;GO:0006518;GO:0008152;GO:0043603;	gene expression;signal peptide processing;cellular macromolecule metabolic process;macromolecule metabolic process;protein processing;protein maturation;cellular process;proteolysis;cellular nitrogen compound metabolic process;nitrogen compound metabolic process;organic substance metabolic process;primary metabolic process;biological_process;cellular metabolic process;protein metabolic process;ce…	biological_process	GO:0005515;GO:0005488;GO:0046872;GO:0043169;GO:0008270;GO:0046914;GO:0008233;GO:0043167;GO:0003674;GO:0004842;GO:0019787;GO:0016787;GO:0016740;GO:0003824;	protein binding;binding;metal ion binding;cation binding;zinc ion binding;transition metal ion binding;peptidase activity;ion binding;molecular_function;ubiquitin-protein transferase activity;ubiquitin-like protein transferase activity;hydrolase activity;transferase activity;catalytic activity;	molecular_function	GO:0016020;GO:0016021;GO:0005575;GO:0031224;GO:0044425;GO:0031984;GO:0012505;GO:0043227;GO:0005634;GO:0043231;GO:0098796;GO:0005787;GO:0044422;GO:0042175;GO:0044428;GO:0044446;GO:0005789;GO:0098827;GO:0044432;GO:0043226;GO:0043229;GO:0005783;GO:0000152;GO:0005680;GO:0031461;GO:0005623;GO:0044464;GO:0000151;GO:1902494;GO:0005622;GO:1990234;GO:0044424;GO:0032991;GO:0005737;GO:0044444;	membrane;integral component of membrane;cellular_component;intrinsic component of membrane;membrane part;organelle subcompartment;endomembrane system;membrane-bounded organelle;nucleus;intracellular membrane-bounded organelle;membrane protein complex;signal peptidase complex;organelle part;nuclear outer membrane-endoplasmic reticulum membrane network;nuclear part;intracellular organelle part;endo…	cellular_component			1.16423e-35
evm.TU.ctg118.9	GO:0050789;GO:0050794;GO:0065007;GO:0007154;GO:0007165;GO:0023052;GO:0050896;GO:0051716;GO:0035556;GO:0016310;GO:0006468;GO:0006464;GO:0036211;GO:0044260;GO:0043170;GO:0043412;GO:0006796;GO:0006793;GO:0009987;GO:0006807;GO:0071704;GO:0044238;GO:0008150;GO:0044237;GO:0019538;GO:0044267;GO:1901564;GO:0008152;	regulation of biological process;regulation of cellular process;biological regulation;cell communication;signal transduction;signaling;response to stimulus;cellular response to stimulus;intracellular signal transduction;phosphorylation;protein phosphorylation;cellular protein modification process;protein modification process;cellular macromolecule metabolic process;macromolecule metabolic process…	biological_process	GO:0005488;GO:0004672;GO:0016301;GO:0097159;GO:0043167;GO:1901363;GO:0016773;GO:0003674;GO:0016772;GO:0097367;GO:0008144;GO:0032559;GO:0030554;GO:0005524;GO:0017076;GO:0032553;GO:0032555;GO:0035639;GO:0043168;GO:0000166;GO:1901265;GO:0016740;GO:0036094;GO:0003824;	binding;protein kinase activity;kinase activity;organic cyclic compound binding;ion binding;heterocyclic compound binding;phosphotransferase activity, alcohol group as acceptor;molecular_function;transferase activity, transferring phosphorus-containing groups;carbohydrate derivative binding;drug binding;adenyl ribonucleotide binding;adenyl nucleotide binding;ATP binding;purine nucleotide binding;…	molecular_function	GO:0016020;GO:0005575;	membrane;cellular_component;	cellular_component			3.21844e-35
evm.TU.ctg1056.18_evm.TU.ctg1056.19	GO:0006810;GO:0051234;GO:0051179;GO:0016192;GO:0006886;GO:0046907;GO:0051649;GO:0071702;GO:0034613;GO:0070727;GO:0071705;GO:0051641;GO:0015031;GO:0015833;GO:0042886;GO:0045184;GO:0008104;GO:0008150;GO:0033036;	transport;establishment of localization;localization;vesicle-mediated transport;intracellular protein transport;intracellular transport;establishment of localization in cell;organic substance transport;cellular protein localization;cellular macromolecule localization;nitrogen compound transport;cellular localization;protein transport;peptide transport;amide transport;establishment of protein loca…	biological_process	GO:0005515;GO:0005488;GO:0003674;GO:0005198;	protein binding;binding;molecular_function;structural molecule activity;	molecular_function	GO:0016020;GO:0005575;GO:0044425;GO:0098796;GO:0030117;GO:0048475;GO:0005623;GO:0044464;GO:0005622;GO:0044424;GO:0032991;GO:0005737;GO:0044444;	membrane;cellular_component;membrane part;membrane protein complex;membrane coat;coated membrane;cell;cell part;intracellular;intracellular part;macromolecular complex;cytoplasm;cytoplasmic part;	cellular_component	Endocytosis;Lysosome;	dpx04144;dpx04142;	4.28254e-35
evm.TU.ctg769.12	GO:0050789;GO:0050794;GO:0065007;GO:0060255;GO:0010468;GO:0019222;GO:0051171;GO:0080090;GO:0051252;GO:0019219;GO:0006355;GO:1903506;GO:2001141;GO:0009889;GO:0010556;GO:0031326;GO:2000112;GO:0031323;GO:0032774;GO:0006351;GO:0097659;GO:0050896;GO:0034654;GO:0051716;GO:0019438;GO:0018130;GO:1901362;GO:0016070;GO:0006810;GO:0051234;GO:0071840;GO:0051179;GO:0009059;GO:0034645;GO:0090304;GO:0006139;GO:…	regulation of biological process;regulation of cellular process;biological regulation;regulation of macromolecule metabolic process;regulation of gene expression;regulation of metabolic process;regulation of nitrogen compound metabolic process;regulation of primary metabolic process;regulation of RNA metabolic process;regulation of nucleobase-containing compound metabolic process;regulation of tr…	biological_process	GO:0005488;GO:0003700;GO:0097159;GO:0043167;GO:1901363;GO:0003674;GO:0097367;GO:0003924;GO:0008144;GO:0032559;GO:0030554;GO:0016462;GO:0016818;GO:0005524;GO:0019001;GO:0017111;GO:0003678;GO:0004386;GO:0016787;GO:0032561;GO:0017076;GO:0032553;GO:0001883;GO:0005525;GO:0032549;GO:0032550;GO:0032555;GO:0001882;GO:0016817;GO:0035639;GO:0043168;GO:0000166;GO:1901265;GO:0016887;GO:0036094;GO:0003824;	binding;transcription factor activity, sequence-specific DNA binding;organic cyclic compound binding;ion binding;heterocyclic compound binding;molecular_function;carbohydrate derivative binding;GTPase activity;drug binding;adenyl ribonucleotide binding;adenyl nucleotide binding;pyrophosphatase activity;hydrolase activity, acting on acid anhydrides, in phosphorus-containing anhydrides;ATP binding;…	molecular_function	GO:0005575;GO:0043227;GO:0005634;GO:0043231;GO:0043226;GO:0043229;GO:0005623;GO:0044464;GO:0005622;GO:0044424;	cellular_component;membrane-bounded organelle;nucleus;intracellular membrane-bounded organelle;organelle;intracellular organelle;cell;cell part;intracellular;intracellular part;	cellular_component			5.49927e-35
evm.TU.ctg397.21	GO:0050789;GO:0050794;GO:0065007;GO:0007154;GO:0007165;GO:0023052;GO:0007186;GO:0050896;GO:0051716;GO:0009987;GO:0008150;	regulation of biological process;regulation of cellular process;biological regulation;cell communication;signal transduction;signaling;G-protein coupled receptor signaling pathway;response to stimulus;cellular response to stimulus;cellular process;biological_process;	biological_process	GO:0005515;GO:0004930;GO:0005488;GO:0004888;GO:0046983;GO:0038023;GO:0060089;GO:0046872;GO:0005509;GO:0043169;GO:0043167;GO:0003674;	protein binding;G-protein coupled receptor activity;binding;transmembrane signaling receptor activity;protein dimerization activity;signaling receptor activity;molecular transducer activity;metal ion binding;calcium ion binding;cation binding;ion binding;molecular_function;	molecular_function						5.6923e-35
evm.TU.ctg815.12	GO:0009372;GO:0044764;GO:0051704;GO:0009987;GO:0008150;	quorum sensing;multi-organism cellular process;multi-organism process;cellular process;biological_process;	biological_process	GO:0005488;GO:0046872;GO:0022857;GO:0043169;GO:0015075;GO:0015318;GO:0005215;GO:0015085;GO:0022890;GO:0008324;GO:0046873;GO:0022804;GO:0015399;GO:0015405;GO:0019829;GO:0022853;GO:0042625;GO:0015662;GO:0042626;GO:0043492;GO:0005388;GO:0097159;GO:0043167;GO:1901363;GO:0003674;GO:0016462;GO:0016818;GO:0017111;GO:0016787;GO:0042623;GO:0016817;GO:0000166;GO:1901265;GO:0016887;GO:0036094;GO:0003824;	binding;metal ion binding;transmembrane transporter activity;cation binding;ion transmembrane transporter activity;inorganic solute uptake transmembrane transporter activity;transporter activity;calcium ion transmembrane transporter activity;inorganic cation transmembrane transporter activity;cation transmembrane transporter activity;metal ion transmembrane transporter activity;active transmembra…	molecular_function						3.26259e-34
evm.TU.ctg232.25				GO:0005515;GO:0005488;GO:0098772;GO:0030414;GO:0061134;GO:0004857;GO:0030234;GO:0004866;GO:0061135;GO:0004867;GO:0042393;GO:0003674;	protein binding;binding;molecular function regulator;peptidase inhibitor activity;peptidase regulator activity;enzyme inhibitor activity;enzyme regulator activity;endopeptidase inhibitor activity;endopeptidase regulator activity;serine-type endopeptidase inhibitor activity;histone binding;molecular_function;	molecular_function	GO:0005575;GO:0005576;	cellular_component;extracellular region;	cellular_component			4.57698e-34
evm.TU.ctg103.18				GO:0005515;GO:0005488;GO:0046872;GO:0043169;GO:0003993;GO:0043167;GO:0003674;GO:0016791;GO:0042578;GO:0016787;GO:0016788;GO:0003824;	protein binding;binding;metal ion binding;cation binding;acid phosphatase activity;ion binding;molecular_function;phosphatase activity;phosphoric ester hydrolase activity;hydrolase activity;hydrolase activity, acting on ester bonds;catalytic activity;	molecular_function						4.70715e-34
evm.TU.ctg68.29	GO:0006464;GO:0036211;GO:0070647;GO:0044260;GO:0043170;GO:0043412;GO:0032446;GO:0009987;GO:0016567;GO:0006807;GO:0071704;GO:0044238;GO:0008150;GO:0044237;GO:0019538;GO:0044267;GO:1901564;GO:0008152;	cellular protein modification process;protein modification process;protein modification by small protein conjugation or removal;cellular macromolecule metabolic process;macromolecule metabolic process;macromolecule modification;protein modification by small protein conjugation;cellular process;protein ubiquitination;nitrogen compound metabolic process;organic substance metabolic process;primary m…	biological_process	GO:0005515;GO:0005488;GO:0046872;GO:0043169;GO:0043167;GO:0003674;GO:0004842;GO:0019787;GO:0016740;GO:0003824;	protein binding;binding;metal ion binding;cation binding;ion binding;molecular_function;ubiquitin-protein transferase activity;ubiquitin-like protein transferase activity;transferase activity;catalytic activity;	molecular_function	GO:0005575;GO:0043227;GO:0005634;GO:0043231;GO:0043226;GO:0043229;GO:0005623;GO:0044464;GO:0005622;GO:0044424;	cellular_component;membrane-bounded organelle;nucleus;intracellular membrane-bounded organelle;organelle;intracellular organelle;cell;cell part;intracellular;intracellular part;	cellular_component			7.49592e-34
evm.TU.ctg71.10	GO:0016310;GO:0006468;GO:0006464;GO:0036211;GO:0044260;GO:0043170;GO:0043412;GO:0006796;GO:0006793;GO:0009987;GO:0006807;GO:0071704;GO:0044238;GO:0008150;GO:0044237;GO:0019538;GO:0044267;GO:1901564;GO:0008152;	phosphorylation;protein phosphorylation;cellular protein modification process;protein modification process;cellular macromolecule metabolic process;macromolecule metabolic process;macromolecule modification;phosphate-containing compound metabolic process;phosphorus metabolic process;cellular process;nitrogen compound metabolic process;organic substance metabolic process;primary metabolic process;…	biological_process	GO:0005488;GO:0004672;GO:0016301;GO:0097159;GO:0043167;GO:1901363;GO:0016773;GO:0003674;GO:0016772;GO:0097367;GO:0008144;GO:0032559;GO:0030554;GO:0005524;GO:0017076;GO:0032553;GO:0032555;GO:0035639;GO:0043168;GO:0000166;GO:1901265;GO:0016740;GO:0036094;GO:0003824;	binding;protein kinase activity;kinase activity;organic cyclic compound binding;ion binding;heterocyclic compound binding;phosphotransferase activity, alcohol group as acceptor;molecular_function;transferase activity, transferring phosphorus-containing groups;carbohydrate derivative binding;drug binding;adenyl ribonucleotide binding;adenyl nucleotide binding;ATP binding;purine nucleotide binding;…	molecular_function						7.49592e-34
evm.TU.ctg84.4				GO:0005515;GO:0005488;GO:0004064;GO:0052689;GO:0003674;GO:0016787;GO:0016788;GO:0003824;	protein binding;binding;arylesterase activity;carboxylic ester hydrolase activity;molecular_function;hydrolase activity;hydrolase activity, acting on ester bonds;catalytic activity;	molecular_function				mTOR signaling pathway;Wnt signaling pathway;	dpx04150;dpx04310;	1.89058e-33
evm.TU.ctg11.20							GO:0016020;GO:0016021;GO:0005575;GO:0031224;GO:0044425;	membrane;integral component of membrane;cellular_component;intrinsic component of membrane;membrane part;	cellular_component			2.56017e-33
evm.TU.ctg1950.1	GO:0044085;GO:0022607;GO:0071840;GO:0016043;GO:0065003;GO:0051259;GO:0070206;GO:0043933;GO:0009987;GO:0008150;	cellular component biogenesis;cellular component assembly;cellular component organization or biogenesis;cellular component organization;macromolecular complex assembly;protein oligomerization;protein trimerization;macromolecular complex subunit organization;cellular process;biological_process;	biological_process							Spliceosome;	dpx03040;	6.95348e-33
evm.TU.ctg46.35												7.00234e-33
evm.TU.ctg1197.3												7.29635e-33
evm.TU.ctg254.4_evm.TU.ctg254.5	GO:0050789;GO:0050794;GO:0065007;GO:0060255;GO:0010468;GO:0019222;GO:0051171;GO:0080090;GO:0051252;GO:0019219;GO:0006355;GO:1903506;GO:2001141;GO:0009889;GO:0010556;GO:0031326;GO:2000112;GO:0031323;GO:0032774;GO:0006351;GO:0097659;GO:0034654;GO:0019438;GO:0018130;GO:1901362;GO:0016070;GO:0006810;GO:0051234;GO:0051179;GO:0009059;GO:0034645;GO:0090304;GO:0006139;GO:0010467;GO:0006725;GO:0016192;GO:…	regulation of biological process;regulation of cellular process;biological regulation;regulation of macromolecule metabolic process;regulation of gene expression;regulation of metabolic process;regulation of nitrogen compound metabolic process;regulation of primary metabolic process;regulation of RNA metabolic process;regulation of nucleobase-containing compound metabolic process;regulation of tr…	biological_process	GO:0005515;GO:0005488;GO:0003674;GO:0005198;	protein binding;binding;molecular_function;structural molecule activity;	molecular_function	GO:0016020;GO:0005575;GO:0044425;GO:0043227;GO:0005634;GO:0043231;GO:0098796;GO:0030117;GO:0048475;GO:0043226;GO:0043229;GO:0005623;GO:0044464;GO:0005622;GO:0044424;GO:0032991;GO:0005737;GO:0044444;	membrane;cellular_component;membrane part;membrane-bounded organelle;nucleus;intracellular membrane-bounded organelle;membrane protein complex;membrane coat;coated membrane;organelle;intracellular organelle;cell;cell part;intracellular;intracellular part;macromolecular complex;cytoplasm;cytoplasmic part;	cellular_component			1.5288e-32
evm.TU.ctg113.33	GO:0016310;GO:0006468;GO:0006464;GO:0036211;GO:0044260;GO:0043170;GO:0043412;GO:0006796;GO:0006793;GO:0009987;GO:0006807;GO:0071704;GO:0044238;GO:0008150;GO:0044237;GO:0019538;GO:0044267;GO:1901564;GO:0008152;	phosphorylation;protein phosphorylation;cellular protein modification process;protein modification process;cellular macromolecule metabolic process;macromolecule metabolic process;macromolecule modification;phosphate-containing compound metabolic process;phosphorus metabolic process;cellular process;nitrogen compound metabolic process;organic substance metabolic process;primary metabolic process;…	biological_process	GO:0005488;GO:0004672;GO:0016301;GO:0097159;GO:0043167;GO:1901363;GO:0016773;GO:0003674;GO:0016772;GO:0097367;GO:0008144;GO:0032559;GO:0030554;GO:0005524;GO:0017076;GO:0032553;GO:0032555;GO:0035639;GO:0043168;GO:0000166;GO:1901265;GO:0016740;GO:0036094;GO:0003824;	binding;protein kinase activity;kinase activity;organic cyclic compound binding;ion binding;heterocyclic compound binding;phosphotransferase activity, alcohol group as acceptor;molecular_function;transferase activity, transferring phosphorus-containing groups;carbohydrate derivative binding;drug binding;adenyl ribonucleotide binding;adenyl nucleotide binding;ATP binding;purine nucleotide binding;…	molecular_function				Wnt signaling pathway;	dpx04310;	1.73571e-32
evm.TU.ctg709.7	GO:0098609;GO:0098742;GO:0007156;GO:0022610;GO:0007155;GO:0008150;	cell-cell adhesion;cell-cell adhesion via plasma-membrane adhesion molecules;homophilic cell adhesion via plasma membrane adhesion molecules;biological adhesion;cell adhesion;biological_process;	biological_process	GO:0005515;GO:0005488;GO:0046872;GO:0005509;GO:0043169;GO:0043167;GO:0003674;GO:0016491;GO:0003824;	protein binding;binding;metal ion binding;calcium ion binding;cation binding;ion binding;molecular_function;oxidoreductase activity;catalytic activity;	molecular_function	GO:0016020;GO:0005575;	membrane;cellular_component;	cellular_component			1.77762e-32
evm.TU.ctg77.31	GO:0050789;GO:0050794;GO:0065007;GO:0060255;GO:0010468;GO:0019222;GO:0051171;GO:0080090;GO:0051252;GO:0019219;GO:0006355;GO:1903506;GO:2001141;GO:0009889;GO:0010556;GO:0031326;GO:2000112;GO:0031323;GO:0032774;GO:0006351;GO:0097659;GO:0034654;GO:0019438;GO:0018130;GO:1901362;GO:0016070;GO:0009059;GO:0034645;GO:0090304;GO:0006139;GO:0010467;GO:0006725;GO:0006260;GO:0044260;GO:0046483;GO:1901360;GO:…	regulation of biological process;regulation of cellular process;biological regulation;regulation of macromolecule metabolic process;regulation of gene expression;regulation of metabolic process;regulation of nitrogen compound metabolic process;regulation of primary metabolic process;regulation of RNA metabolic process;regulation of nucleobase-containing compound metabolic process;regulation of tr…	biological_process	GO:0043565;GO:0005488;GO:0003700;GO:0003677;GO:0046872;GO:0043169;GO:0003676;GO:0008270;GO:0046914;GO:0003682;GO:0097159;GO:0043167;GO:1901363;GO:0003674;GO:0097367;GO:0008144;GO:0032559;GO:0030554;GO:0005524;GO:0017076;GO:0032553;GO:0032555;GO:0035639;GO:0043168;GO:0000166;GO:1901265;GO:0036094;	sequence-specific DNA binding;binding;transcription factor activity, sequence-specific DNA binding;DNA binding;metal ion binding;cation binding;nucleic acid binding;zinc ion binding;transition metal ion binding;chromatin binding;organic cyclic compound binding;ion binding;heterocyclic compound binding;molecular_function;carbohydrate derivative binding;drug binding;adenyl ribonucleotide binding;ad…	molecular_function						2.52508e-32
evm.TU.ctg1232.1	GO:0050789;GO:0050794;GO:0065007;GO:0060255;GO:0010468;GO:0019222;GO:0051171;GO:0080090;GO:0051252;GO:0019219;GO:0006355;GO:1903506;GO:2001141;GO:0009889;GO:0010556;GO:0031326;GO:2000112;GO:0031323;GO:0032774;GO:0006351;GO:0097659;GO:0050896;GO:0034654;GO:0019438;GO:0018130;GO:0048731;GO:1901362;GO:0030030;GO:0016070;GO:0007275;GO:0071840;GO:0032501;GO:0030154;GO:0007399;GO:0022008;GO:0030182;GO:…	regulation of biological process;regulation of cellular process;biological regulation;regulation of macromolecule metabolic process;regulation of gene expression;regulation of metabolic process;regulation of nitrogen compound metabolic process;regulation of primary metabolic process;regulation of RNA metabolic process;regulation of nucleobase-containing compound metabolic process;regulation of tr…	biological_process	GO:0005515;GO:0005488;GO:0003700;GO:0003677;GO:0008092;GO:0003676;GO:0098772;GO:0005516;GO:0008017;GO:0015631;GO:0030234;GO:0016893;GO:0004519;GO:0030695;GO:0097159;GO:1901363;GO:0060589;GO:0003674;GO:0030507;GO:0005198;GO:0004518;GO:0004520;GO:0009036;GO:0015666;GO:0016787;GO:0016888;GO:0004536;GO:0016788;GO:0003735;GO:0003824;	protein binding;binding;transcription factor activity, sequence-specific DNA binding;DNA binding;cytoskeletal protein binding;nucleic acid binding;molecular function regulator;calmodulin binding;microtubule binding;tubulin binding;enzyme regulator activity;endonuclease activity, active with either ribo- or deoxyribonucleic acids and producing 5'-phosphomonoesters;endonuclease activity;GTPase regu…	molecular_function	GO:0005575;GO:0043227;GO:0005634;GO:0043231;GO:0043226;GO:0043229;GO:0005623;GO:0044464;GO:0043232;GO:0043228;GO:0005622;GO:0044424;GO:0032991;GO:0005737;GO:0044444;GO:0005840;	cellular_component;membrane-bounded organelle;nucleus;intracellular membrane-bounded organelle;organelle;intracellular organelle;cell;cell part;intracellular non-membrane-bounded organelle;non-membrane-bounded organelle;intracellular;intracellular part;macromolecular complex;cytoplasm;cytoplasmic part;ribosome;	cellular_component			2.70255e-32
evm.TU.ctg777.7_evm.TU.ctg777.9	GO:0050789;GO:0050794;GO:0065007;GO:0007154;GO:0007165;GO:0023052;GO:0007186;GO:0050896;GO:0051716;GO:0035556;GO:0007264;GO:0009987;GO:0008150;	regulation of biological process;regulation of cellular process;biological regulation;cell communication;signal transduction;signaling;G-protein coupled receptor signaling pathway;response to stimulus;cellular response to stimulus;intracellular signal transduction;small GTPase mediated signal transduction;cellular process;biological_process;	biological_process	GO:0005488;GO:0003677;GO:0003676;GO:0004871;GO:0044877;GO:0097159;GO:0043167;GO:1901363;GO:0003674;GO:0097367;GO:0003924;GO:0031683;GO:0008144;GO:0032559;GO:0030554;GO:0016462;GO:0016818;GO:0005524;GO:0019001;GO:0017111;GO:0016787;GO:0032561;GO:0017076;GO:0032553;GO:0001883;GO:0005525;GO:0032549;GO:0032550;GO:0032555;GO:0001882;GO:0016817;GO:0035639;GO:0043168;GO:0000166;GO:1901265;GO:0036094;GO:…	binding;DNA binding;nucleic acid binding;signal transducer activity;macromolecular complex binding;organic cyclic compound binding;ion binding;heterocyclic compound binding;molecular_function;carbohydrate derivative binding;GTPase activity;G-protein beta/gamma-subunit complex binding;drug binding;adenyl ribonucleotide binding;adenyl nucleotide binding;pyrophosphatase activity;hydrolase activity, …	molecular_function						5.34535e-32
evm.TU.ctg290.12												6.36831e-32
evm.TU.ctg138.16	GO:0032774;GO:0006351;GO:0097659;GO:0034654;GO:0019438;GO:0018130;GO:1901362;GO:0016070;GO:0009059;GO:0034645;GO:0090304;GO:0006139;GO:0010467;GO:0006725;GO:0044260;GO:0046483;GO:1901360;GO:0043170;GO:0044271;GO:0009987;GO:0044249;GO:1901576;GO:0034641;GO:0006807;GO:0071704;GO:0044238;GO:0009058;GO:0008150;GO:0044237;GO:0008152;	RNA biosynthetic process;transcription, DNA-templated;nucleic acid-templated transcription;nucleobase-containing compound biosynthetic process;aromatic compound biosynthetic process;heterocycle biosynthetic process;organic cyclic compound biosynthetic process;RNA metabolic process;macromolecule biosynthetic process;cellular macromolecule biosynthetic process;nucleic acid metabolic process;nucleob…	biological_process	GO:0005515;GO:0005488;GO:0003677;GO:0003676;GO:0003774;GO:0034062;GO:0003899;GO:0016779;GO:0097159;GO:0043167;GO:1901363;GO:0003674;GO:0016772;GO:0097367;GO:0008144;GO:0032559;GO:0030554;GO:0016462;GO:0016818;GO:0005524;GO:0017111;GO:0016787;GO:0017076;GO:0032553;GO:0032555;GO:0016817;GO:0035639;GO:0043168;GO:0000166;GO:1901265;GO:0016740;GO:0036094;GO:0003824;	protein binding;binding;DNA binding;nucleic acid binding;motor activity;RNA polymerase activity;DNA-directed RNA polymerase activity;nucleotidyltransferase activity;organic cyclic compound binding;ion binding;heterocyclic compound binding;molecular_function;transferase activity, transferring phosphorus-containing groups;carbohydrate derivative binding;drug binding;adenyl ribonucleotide binding;ad…	molecular_function	GO:0005575;GO:0016459;GO:0005856;GO:0015629;GO:0044430;GO:0044422;GO:0044446;GO:0043226;GO:0043229;GO:0005623;GO:0044464;GO:0043232;GO:0043228;GO:0005622;GO:0044424;GO:0032991;	cellular_component;myosin complex;cytoskeleton;actin cytoskeleton;cytoskeletal part;organelle part;intracellular organelle part;organelle;intracellular organelle;cell;cell part;intracellular non-membrane-bounded organelle;non-membrane-bounded organelle;intracellular;intracellular part;macromolecular complex;	cellular_component			9.43426e-32
evm.TU.ctg303.29				GO:0005515;GO:0005488;GO:0003674;	protein binding;binding;molecular_function;	molecular_function	GO:0005575;GO:0000228;GO:0005694;GO:0031981;GO:0043227;GO:0005634;GO:0043231;GO:0031974;GO:0043233;GO:0070013;GO:0044422;GO:0044428;GO:0044446;GO:0043226;GO:0043229;GO:0005623;GO:0044464;GO:0043232;GO:0043228;GO:0005622;GO:0044424;	cellular_component;nuclear chromosome;chromosome;nuclear lumen;membrane-bounded organelle;nucleus;intracellular membrane-bounded organelle;membrane-enclosed lumen;organelle lumen;intracellular organelle lumen;organelle part;nuclear part;intracellular organelle part;organelle;intracellular organelle;cell;cell part;intracellular non-membrane-bounded organelle;non-membrane-bounded organelle;intracel…	cellular_component			1.11746e-31
evm.TU.ctg455.31	GO:0050789;GO:0050794;GO:0065007;GO:0007154;GO:0007165;GO:0023052;GO:0050896;GO:0051716;GO:0009987;GO:0008150;	regulation of biological process;regulation of cellular process;biological regulation;cell communication;signal transduction;signaling;response to stimulus;cellular response to stimulus;cellular process;biological_process;	biological_process	GO:0005515;GO:0005488;GO:0003674;	protein binding;binding;molecular_function;	molecular_function						2.61202e-31
evm.TU.ctg54.44												2.98756e-31
evm.TU.ctg155.9_evm.TU.ctg155.10				GO:0005488;GO:0003676;GO:0097159;GO:1901363;GO:0003674;GO:0003723;	binding;nucleic acid binding;organic cyclic compound binding;heterocyclic compound binding;molecular_function;RNA binding;	molecular_function						4.15744e-31
evm.TU.ctg2946.1	GO:0022414;GO:0000003;GO:0048646;GO:0007275;GO:0032501;GO:0051704;GO:0030154;GO:0048468;GO:0003006;GO:0048856;GO:0032502;GO:0009653;GO:0032504;GO:0022412;GO:0048869;GO:0007276;GO:0048609;GO:0007281;GO:0009888;GO:0002064;GO:0002065;GO:0002066;GO:0007292;GO:0007304;GO:0030703;GO:0030707;GO:0030855;GO:0048477;GO:0060429;GO:0019953;GO:0044703;GO:0009987;GO:0008150;	reproductive process;reproduction;anatomical structure formation involved in morphogenesis;multicellular organismal development;multicellular organismal process;multi-organism process;cell differentiation;cell development;developmental process involved in reproduction;anatomical structure development;developmental process;anatomical structure morphogenesis;multicellular organism reproduction;cell…	biological_process	GO:0003674;GO:0005198;GO:0005213;	molecular_function;structural molecule activity;structural constituent of chorion;	molecular_function	GO:0016020;GO:0005575;GO:0071944;GO:0042600;GO:0030312;GO:0005623;GO:0044464;	membrane;cellular_component;cell periphery;chorion;external encapsulating structure;cell;cell part;	cellular_component			5.36835e-31
evm.TU.ctg1256.2				GO:0005515;GO:0005488;GO:0003674;	protein binding;binding;molecular_function;	molecular_function						5.62191e-31
evm.TU.ctg900.14	GO:0050789;GO:0050794;GO:0065007;GO:0048519;GO:0048523;GO:0008219;GO:0006915;GO:0012501;GO:0010941;GO:0042981;GO:0043067;GO:0009987;GO:0043066;GO:0043069;GO:0060548;GO:0008150;	regulation of biological process;regulation of cellular process;biological regulation;negative regulation of biological process;negative regulation of cellular process;cell death;apoptotic process;programmed cell death;regulation of cell death;regulation of apoptotic process;regulation of programmed cell death;cellular process;negative regulation of apoptotic process;negative regulation of progra…	biological_process									8.96874e-31
evm.TU.ctg1096.3	GO:0016070;GO:0090304;GO:0006139;GO:0010467;GO:0006400;GO:0006725;GO:0034470;GO:0046483;GO:1901360;GO:0043170;GO:0002949;GO:0070525;GO:0043412;GO:0008033;GO:0006396;GO:0009987;GO:0034641;GO:0009451;GO:0006807;GO:0034660;GO:0071704;GO:0044238;GO:0008150;GO:0006399;GO:0044237;GO:0008152;	RNA metabolic process;nucleic acid metabolic process;nucleobase-containing compound metabolic process;gene expression;tRNA modification;cellular aromatic compound metabolic process;ncRNA processing;heterocycle metabolic process;organic cyclic compound metabolic process;macromolecule metabolic process;tRNA threonylcarbamoyladenosine modification;tRNA threonylcarbamoyladenosine metabolic process;ma…	biological_process	GO:0005515;GO:0005488;GO:0003774;GO:0097159;GO:0043167;GO:1901363;GO:0003674;GO:0097367;GO:0008144;GO:0032559;GO:0030554;GO:0016462;GO:0016818;GO:0005524;GO:0017111;GO:0016787;GO:0017076;GO:0032553;GO:0032555;GO:0016817;GO:0035639;GO:0043168;GO:0000166;GO:1901265;GO:0016887;GO:0036094;GO:0003824;	protein binding;binding;motor activity;organic cyclic compound binding;ion binding;heterocyclic compound binding;molecular_function;carbohydrate derivative binding;drug binding;adenyl ribonucleotide binding;adenyl nucleotide binding;pyrophosphatase activity;hydrolase activity, acting on acid anhydrides, in phosphorus-containing anhydrides;ATP binding;nucleoside-triphosphatase activity;hydrolase a…	molecular_function	GO:0005575;GO:0016459;GO:0005856;GO:0015629;GO:0044430;GO:0044422;GO:0044446;GO:0043226;GO:0043229;GO:0005623;GO:0044464;GO:0043232;GO:0043228;GO:0005622;GO:0044424;GO:0032991;	cellular_component;myosin complex;cytoskeleton;actin cytoskeleton;cytoskeletal part;organelle part;intracellular organelle part;organelle;intracellular organelle;cell;cell part;intracellular non-membrane-bounded organelle;non-membrane-bounded organelle;intracellular;intracellular part;macromolecular complex;	cellular_component			1.07843e-30
evm.TU.ctg559.3	GO:0050789;GO:0050794;GO:0065007;GO:0007154;GO:0007165;GO:0023052;GO:0050896;GO:0051716;GO:0009987;GO:0008150;	regulation of biological process;regulation of cellular process;biological regulation;cell communication;signal transduction;signaling;response to stimulus;cellular response to stimulus;cellular process;biological_process;	biological_process									1.32648e-30
evm.TU.ctg19.3				GO:0005515;GO:0005488;GO:0003676;GO:0097159;GO:1901363;GO:0003674;	protein binding;binding;nucleic acid binding;organic cyclic compound binding;heterocyclic compound binding;molecular_function;	molecular_function						2.0577e-30
evm.TU.ctg1130.5	GO:0055085;GO:0006810;GO:0051234;GO:0051179;GO:0015979;GO:0009987;GO:0008150;GO:0044237;GO:0008152;	transmembrane transport;transport;establishment of localization;localization;photosynthesis;cellular process;biological_process;cellular metabolic process;metabolic process;	biological_process	GO:0022857;GO:0005215;GO:0003674;	transmembrane transporter activity;transporter activity;molecular_function;	molecular_function	GO:0016020;GO:0016021;GO:0005575;GO:0031224;GO:0044425;	membrane;integral component of membrane;cellular_component;intrinsic component of membrane;membrane part;	cellular_component			2.32676e-30
evm.TU.ctg615.23	GO:0050789;GO:0050794;GO:0065007;GO:0060255;GO:0010468;GO:0019222;GO:0051171;GO:0080090;GO:0051252;GO:0019219;GO:0006355;GO:1903506;GO:2001141;GO:0009889;GO:0010556;GO:0031326;GO:2000112;GO:0031323;GO:0032774;GO:0006351;GO:0097659;GO:0034654;GO:0019438;GO:0018130;GO:1901362;GO:0016070;GO:0009059;GO:0034645;GO:0090304;GO:0006139;GO:0010467;GO:0006725;GO:0044260;GO:0046483;GO:1901360;GO:0043170;GO:…	regulation of biological process;regulation of cellular process;biological regulation;regulation of macromolecule metabolic process;regulation of gene expression;regulation of metabolic process;regulation of nitrogen compound metabolic process;regulation of primary metabolic process;regulation of RNA metabolic process;regulation of nucleobase-containing compound metabolic process;regulation of tr…	biological_process	GO:0003700;GO:0003674;	transcription factor activity, sequence-specific DNA binding;molecular_function;	molecular_function	GO:0005575;GO:0031981;GO:0043227;GO:0005634;GO:0043231;GO:0031974;GO:0043233;GO:0070013;GO:0044422;GO:0044798;GO:0044428;GO:0044446;GO:0005667;GO:0043226;GO:0043229;GO:0090575;GO:0005654;GO:0044451;GO:0005623;GO:0044464;GO:1902494;GO:0005622;GO:0005672;GO:1990234;GO:0044424;GO:0016591;GO:0032991;GO:0061695;GO:0000428;GO:0030880;GO:0055029;	cellular_component;nuclear lumen;membrane-bounded organelle;nucleus;intracellular membrane-bounded organelle;membrane-enclosed lumen;organelle lumen;intracellular organelle lumen;organelle part;nuclear transcription factor complex;nuclear part;intracellular organelle part;transcription factor complex;organelle;intracellular organelle;RNA polymerase II transcription factor complex;nucleoplasm;nucl…	cellular_component			2.75541e-30
evm.TU.ctg11.29							GO:0016020;GO:0016021;GO:0005575;GO:0031224;GO:0044425;	membrane;integral component of membrane;cellular_component;intrinsic component of membrane;membrane part;	cellular_component			4.84074e-30
evm.TU.ctg1019.1	GO:0022610;GO:0007155;GO:0032501;GO:0001503;GO:0008150;	biological adhesion;cell adhesion;multicellular organismal process;ossification;biological_process;	biological_process	GO:0005515;GO:0005488;GO:0003674;GO:0008168;GO:0016741;GO:0016740;GO:0003824;	protein binding;binding;molecular_function;methyltransferase activity;transferase activity, transferring one-carbon groups;transferase activity;catalytic activity;	molecular_function	GO:0005575;GO:0005576;	cellular_component;extracellular region;	cellular_component			5.68282e-30
evm.TU.ctg631.10							GO:0005575;GO:0005911;GO:0005921;GO:0030054;	cellular_component;cell-cell junction;gap junction;cell junction;	cellular_component			6.29142e-30
evm.TU.ctg490.2	GO:0019438;GO:0018130;GO:1901362;GO:0017144;GO:0006725;GO:0046483;GO:1901360;GO:0009235;GO:0044271;GO:0009236;GO:0006766;GO:0006767;GO:0009987;GO:0009110;GO:0042364;GO:0044249;GO:1901576;GO:0034641;GO:0006807;GO:0071704;GO:0033013;GO:0009058;GO:0033014;GO:0008150;GO:0044237;GO:0044283;GO:1901564;GO:0051188;GO:0044281;GO:0051186;GO:0008152;GO:1901566;	aromatic compound biosynthetic process;heterocycle biosynthetic process;organic cyclic compound biosynthetic process;drug metabolic process;cellular aromatic compound metabolic process;heterocycle metabolic process;organic cyclic compound metabolic process;cobalamin metabolic process;cellular nitrogen compound biosynthetic process;cobalamin biosynthetic process;vitamin metabolic process;water-sol…	biological_process	GO:0005488;GO:0003676;GO:0097159;GO:1901363;GO:0003674;	binding;nucleic acid binding;organic cyclic compound binding;heterocyclic compound binding;molecular_function;	molecular_function						8.8494e-30
evm.TU.ctg26.26												9.46325e-30
evm.TU.ctg1054.3										Metabolic pathways;Mucin type O-glycan biosynthesis;	dpx01100;dpx00512;	1.05662e-29
evm.TU.ctg57.22	GO:0022613;GO:0044085;GO:0022618;GO:0071826;GO:0016070;GO:0006810;GO:0000245;GO:0016071;GO:0051234;GO:0006376;GO:0022607;GO:0071840;GO:0051179;GO:0090304;GO:0006139;GO:0016043;GO:0010467;GO:0006397;GO:0006725;GO:0065003;GO:0034622;GO:0046483;GO:1901360;GO:0043170;GO:0000377;GO:0000398;GO:0000375;GO:0043933;GO:0008380;GO:0006396;GO:0009987;GO:0071702;GO:0034641;GO:0071705;GO:0015031;GO:0006807;GO:…	ribonucleoprotein complex biogenesis;cellular component biogenesis;ribonucleoprotein complex assembly;ribonucleoprotein complex subunit organization;RNA metabolic process;transport;spliceosomal complex assembly;mRNA metabolic process;establishment of localization;mRNA splice site selection;cellular component assembly;cellular component organization or biogenesis;localization;nucleic acid metaboli…	biological_process	GO:0005515;GO:0005488;GO:0003676;GO:0003729;GO:0097159;GO:1901363;GO:0003674;GO:0003723;	protein binding;binding;nucleic acid binding;mRNA binding;organic cyclic compound binding;heterocyclic compound binding;molecular_function;RNA binding;	molecular_function	GO:0016020;GO:0005575;GO:0005685;GO:0030532;GO:0097525;GO:0071944;GO:0043227;GO:0005634;GO:0043231;GO:0044422;GO:0044428;GO:0044446;GO:0031975;GO:0043226;GO:0043229;GO:0030312;GO:0005623;GO:0044464;GO:0030313;GO:0005622;GO:0044424;GO:0019867;GO:0009279;GO:0044462;GO:0032991;	membrane;cellular_component;U1 snRNP;small nuclear ribonucleoprotein complex;spliceosomal snRNP complex;cell periphery;membrane-bounded organelle;nucleus;intracellular membrane-bounded organelle;organelle part;nuclear part;intracellular organelle part;envelope;organelle;intracellular organelle;external encapsulating structure;cell;cell part;cell envelope;intracellular;intracellular part;outer mem…	cellular_component	Endocytosis;	dpx04144;	1.73337e-29
evm.TU.ctg672.8				GO:0005515;GO:0005488;GO:0003676;GO:0097159;GO:1901363;GO:0003674;	protein binding;binding;nucleic acid binding;organic cyclic compound binding;heterocyclic compound binding;molecular_function;	molecular_function						1.74529e-29
evm.TU.ctg46.4	GO:0055085;GO:0006816;GO:0006810;GO:0070588;GO:0051234;GO:0006811;GO:0098660;GO:0098655;GO:0098662;GO:0072511;GO:0034220;GO:0070838;GO:0051179;GO:0030001;GO:0006812;GO:0008150;	transmembrane transport;calcium ion transport;transport;calcium ion transmembrane transport;establishment of localization;ion transport;inorganic ion transmembrane transport;cation transmembrane transport;inorganic cation transmembrane transport;divalent inorganic cation transport;ion transmembrane transport;divalent metal ion transport;localization;metal ion transport;cation transport;biological…	biological_process	GO:0005216;GO:0015267;GO:0022803;GO:0022838;GO:0005261;GO:0022857;GO:0015075;GO:0015318;GO:0005215;GO:0005262;GO:0015085;GO:0022890;GO:0008324;GO:0046873;GO:0003674;	ion channel activity;channel activity;passive transmembrane transporter activity;substrate-specific channel activity;cation channel activity;transmembrane transporter activity;ion transmembrane transporter activity;inorganic solute uptake transmembrane transporter activity;transporter activity;calcium channel activity;calcium ion transmembrane transporter activity;inorganic cation transmembrane t…	molecular_function	GO:0016020;GO:0005575;	membrane;cellular_component;	cellular_component	Phosphatidylinositol signaling system;Autophagy - animal;	dpx04070;dpx04140;	2.23058e-29
evm.TU.ctg264.9										Glycerophospholipid metabolism;	dpx00564;	2.46466e-29
evm.TU.ctg613.7	GO:0016070;GO:0009059;GO:0034645;GO:0090304;GO:0006139;GO:0010467;GO:0006725;GO:0044260;GO:0046483;GO:1901360;GO:0043170;GO:0044271;GO:0009987;GO:0044249;GO:1901576;GO:0034641;GO:0006807;GO:0034660;GO:0071704;GO:0044238;GO:0009058;GO:0008150;GO:0043038;GO:0043039;GO:0006399;GO:0006418;GO:0044237;GO:0019538;GO:0044267;GO:1901564;GO:0006520;GO:0044281;GO:0006412;GO:0043043;GO:0006518;GO:0043604;GO:…	RNA metabolic process;macromolecule biosynthetic process;cellular macromolecule biosynthetic process;nucleic acid metabolic process;nucleobase-containing compound metabolic process;gene expression;cellular aromatic compound metabolic process;cellular macromolecule metabolic process;heterocycle metabolic process;organic cyclic compound metabolic process;macromolecule metabolic process;cellular nit…	biological_process	GO:0005488;GO:0097159;GO:0043167;GO:1901363;GO:0003674;GO:0097367;GO:0008144;GO:0032559;GO:0030554;GO:0005524;GO:0017076;GO:0032553;GO:0032555;GO:0035639;GO:0016874;GO:0004812;GO:0016875;GO:0043168;GO:0000166;GO:1901265;GO:0036094;GO:0003824;	binding;organic cyclic compound binding;ion binding;heterocyclic compound binding;molecular_function;carbohydrate derivative binding;drug binding;adenyl ribonucleotide binding;adenyl nucleotide binding;ATP binding;purine nucleotide binding;ribonucleotide binding;purine ribonucleotide binding;purine ribonucleoside triphosphate binding;ligase activity;aminoacyl-tRNA ligase activity;ligase activity,…	molecular_function				Aminoacyl-tRNA biosynthesis;Selenocompound metabolism;Metabolic pathways;	dpx00970;dpx00450;dpx01100;	2.55965e-29
evm.TU.ctg204.15	GO:0006810;GO:0051234;GO:0006811;GO:0044419;GO:0051704;GO:0051179;GO:0015672;GO:0030001;GO:0006813;GO:0009405;GO:0006812;GO:0008150;GO:0008152;GO:0055114;	transport;establishment of localization;ion transport;interspecies interaction between organisms;multi-organism process;localization;monovalent inorganic cation transport;metal ion transport;potassium ion transport;pathogenesis;cation transport;biological_process;metabolic process;oxidation-reduction process;	biological_process	GO:0005488;GO:0005216;GO:0015267;GO:0022803;GO:0022838;GO:0005261;GO:0046872;GO:0022857;GO:0043169;GO:0015075;GO:0022836;GO:0022839;GO:0015318;GO:0005215;GO:0015077;GO:0022890;GO:0005244;GO:0022832;GO:0008324;GO:0015079;GO:0005267;GO:0022843;GO:0098772;GO:0046873;GO:0005249;GO:0016247;GO:0015459;GO:0019870;GO:0008200;GO:0016248;GO:0097159;GO:0043167;GO:1901363;GO:0003674;GO:0030955;GO:0031420;GO:…	binding;ion channel activity;channel activity;passive transmembrane transporter activity;substrate-specific channel activity;cation channel activity;metal ion binding;transmembrane transporter activity;cation binding;ion transmembrane transporter activity;gated channel activity;ion gated channel activity;inorganic solute uptake transmembrane transporter activity;transporter activity;monovalent in…	molecular_function	GO:0016020;GO:0016021;GO:0005575;GO:0031224;GO:0044425;GO:0005576;	membrane;integral component of membrane;cellular_component;intrinsic component of membrane;membrane part;extracellular region;	cellular_component	Notch signaling pathway;Wnt signaling pathway;	dpx04330;dpx04310;	6.76847e-29
evm.TU.ctg46.29	GO:0050789;GO:0050794;GO:0065007;GO:0060255;GO:0010468;GO:0019222;GO:0051171;GO:0080090;GO:0051252;GO:0019219;GO:0006355;GO:1903506;GO:2001141;GO:0009889;GO:0010556;GO:0031326;GO:2000112;GO:0031323;GO:0032774;GO:0006351;GO:0097659;GO:0034654;GO:0019438;GO:0018130;GO:1901362;GO:0016070;GO:0048518;GO:0048522;GO:0010604;GO:0051173;GO:0009059;GO:0034645;GO:0090304;GO:0006139;GO:0010467;GO:0009893;GO:…	regulation of biological process;regulation of cellular process;biological regulation;regulation of macromolecule metabolic process;regulation of gene expression;regulation of metabolic process;regulation of nitrogen compound metabolic process;regulation of primary metabolic process;regulation of RNA metabolic process;regulation of nucleobase-containing compound metabolic process;regulation of tr…	biological_process				GO:0016020;GO:0005575;GO:0005886;GO:0071944;GO:0005623;GO:0044464;	membrane;cellular_component;plasma membrane;cell periphery;cell;cell part;	cellular_component	ECM-receptor interaction;	dpx04512;	8.64343e-29
evm.TU.ctg376.2												1.58283e-28
evm.TU.ctg744.2	GO:0050896;GO:0002376;GO:0006955;GO:0008150;	response to stimulus;immune system process;immune response;biological_process;	biological_process	GO:0005515;GO:0005488;GO:0005126;GO:0008083;GO:0005102;GO:0098772;GO:0070851;GO:0030545;GO:0048018;GO:0097159;GO:0043167;GO:1901363;GO:0003674;GO:0005135;GO:0097367;GO:0008144;GO:0032559;GO:0030554;GO:0016462;GO:0016818;GO:0005524;GO:0017111;GO:0004386;GO:0016787;GO:0017076;GO:0032553;GO:0032555;GO:0016817;GO:0035639;GO:0043168;GO:0000166;GO:1901265;GO:0036094;GO:0003824;	protein binding;binding;cytokine receptor binding;growth factor activity;receptor binding;molecular function regulator;growth factor receptor binding;receptor regulator activity;receptor agonist activity;organic cyclic compound binding;ion binding;heterocyclic compound binding;molecular_function;interleukin-3 receptor binding;carbohydrate derivative binding;drug binding;adenyl ribonucleotide bind…	molecular_function	GO:0005575;GO:0005576;	cellular_component;extracellular region;	cellular_component			2.16069e-28
evm.TU.ctg772.8				GO:0005515;GO:0005488;GO:0003677;GO:0003676;GO:0097159;GO:1901363;GO:0003674;	protein binding;binding;DNA binding;nucleic acid binding;organic cyclic compound binding;heterocyclic compound binding;molecular_function;	molecular_function	GO:0005575;GO:0043227;GO:0005634;GO:0043231;GO:0043226;GO:0043229;GO:0005623;GO:0044464;GO:0005622;GO:0044424;	cellular_component;membrane-bounded organelle;nucleus;intracellular membrane-bounded organelle;organelle;intracellular organelle;cell;cell part;intracellular;intracellular part;	cellular_component			2.16069e-28
evm.TU.ctg695.19	GO:0050789;GO:0050794;GO:0065007;GO:0060255;GO:0010468;GO:0019222;GO:0051171;GO:0080090;GO:0051252;GO:0019219;GO:0006355;GO:1903506;GO:2001141;GO:0009889;GO:0010556;GO:0031326;GO:2000112;GO:0031323;GO:0032774;GO:0006351;GO:0097659;GO:0034654;GO:0019438;GO:0018130;GO:1901362;GO:0016070;GO:0009059;GO:0034645;GO:0090304;GO:0006139;GO:0010467;GO:0006725;GO:0044260;GO:0046483;GO:1901360;GO:0043170;GO:…	regulation of biological process;regulation of cellular process;biological regulation;regulation of macromolecule metabolic process;regulation of gene expression;regulation of metabolic process;regulation of nitrogen compound metabolic process;regulation of primary metabolic process;regulation of RNA metabolic process;regulation of nucleobase-containing compound metabolic process;regulation of tr…	biological_process	GO:0005488;GO:0003700;GO:0003677;GO:0046872;GO:0043169;GO:0003676;GO:0034062;GO:0003899;GO:0016779;GO:0016987;GO:0097159;GO:0043167;GO:1901363;GO:0003674;GO:0016772;GO:0000166;GO:1901265;GO:0016740;GO:0036094;GO:0003824;	binding;transcription factor activity, sequence-specific DNA binding;DNA binding;metal ion binding;cation binding;nucleic acid binding;RNA polymerase activity;DNA-directed RNA polymerase activity;nucleotidyltransferase activity;sigma factor activity;organic cyclic compound binding;ion binding;heterocyclic compound binding;molecular_function;transferase activity, transferring phosphorus-containing…	molecular_function						2.30003e-28
evm.TU.ctg588.1										Fanconi anemia pathway;	dpx03460;	2.96445e-28
evm.TU.ctg77.4												3.1674e-28
evm.TU.ctg232.10	GO:0050789;GO:0050794;GO:0065007;GO:0007154;GO:0007165;GO:0023052;GO:0050896;GO:0034654;GO:0051716;GO:0007219;GO:0007166;GO:0019438;GO:0009967;GO:0010647;GO:0023056;GO:0018130;GO:0048584;GO:1901362;GO:0010646;GO:0023051;GO:0007049;GO:0048518;GO:0009966;GO:0048522;GO:0048583;GO:0008593;GO:0045747;GO:0006139;GO:0006725;GO:0006220;GO:0006221;GO:0046483;GO:1901360;GO:0009117;GO:0072527;GO:0006753;GO:…	regulation of biological process;regulation of cellular process;biological regulation;cell communication;signal transduction;signaling;response to stimulus;nucleobase-containing compound biosynthetic process;cellular response to stimulus;Notch signaling pathway;cell surface receptor signaling pathway;aromatic compound biosynthetic process;positive regulation of signal transduction;positive regula…	biological_process	GO:0003674;GO:0019239;GO:0016787;GO:0003824;	molecular_function;deaminase activity;hydrolase activity;catalytic activity;	molecular_function						4.48531e-28
evm.TU.ctg3096.4				GO:0005488;GO:2001070;GO:0030246;GO:0001871;GO:0030247;GO:0003674;	binding;starch binding;carbohydrate binding;pattern binding;polysaccharide binding;molecular_function;	molecular_function	GO:0016020;GO:0016021;GO:0005575;GO:0031224;GO:0044425;	membrane;integral component of membrane;cellular_component;intrinsic component of membrane;membrane part;	cellular_component			5.37881e-28
evm.TU.ctg88.9	GO:0016310;GO:0006468;GO:0006464;GO:0036211;GO:0044260;GO:0043170;GO:0043412;GO:0006796;GO:0006793;GO:0009987;GO:0006807;GO:0071704;GO:0044238;GO:0008150;GO:0044237;GO:0019538;GO:0044267;GO:1901564;GO:0008152;	phosphorylation;protein phosphorylation;cellular protein modification process;protein modification process;cellular macromolecule metabolic process;macromolecule metabolic process;macromolecule modification;phosphate-containing compound metabolic process;phosphorus metabolic process;cellular process;nitrogen compound metabolic process;organic substance metabolic process;primary metabolic process;…	biological_process	GO:0005488;GO:0004672;GO:0008233;GO:0016301;GO:0070011;GO:0097159;GO:0043167;GO:1901363;GO:0016773;GO:0003674;GO:0016772;GO:0097367;GO:0004175;GO:0004197;GO:0008234;GO:0008144;GO:0032559;GO:0030554;GO:0005524;GO:0016787;GO:0017076;GO:0032553;GO:0032555;GO:0035639;GO:0043168;GO:0000166;GO:1901265;GO:0016740;GO:0036094;GO:0003824;	binding;protein kinase activity;peptidase activity;kinase activity;peptidase activity, acting on L-amino acid peptides;organic cyclic compound binding;ion binding;heterocyclic compound binding;phosphotransferase activity, alcohol group as acceptor;molecular_function;transferase activity, transferring phosphorus-containing groups;carbohydrate derivative binding;endopeptidase activity;cysteine-type…	molecular_function						5.97939e-28
evm.TU.ctg290.14				GO:0005515;GO:0005488;GO:0003674;	protein binding;binding;molecular_function;	molecular_function				RNA degradation;	dpx03018;	7.27386e-28
evm.TU.ctg677.7	GO:0050789;GO:0050794;GO:0065007;GO:0007154;GO:0007165;GO:0023052;GO:0050896;GO:0051716;GO:0009987;GO:0008150;	regulation of biological process;regulation of cellular process;biological regulation;cell communication;signal transduction;signaling;response to stimulus;cellular response to stimulus;cellular process;biological_process;	biological_process	GO:0005515;GO:0005488;GO:0003674;	protein binding;binding;molecular_function;	molecular_function						1.68593e-27
evm.TU.ctg360.29_evm.TU.ctg360.28	GO:0016310;GO:0006468;GO:0006464;GO:0036211;GO:0044260;GO:0043170;GO:0043412;GO:0006796;GO:0006793;GO:0009987;GO:0006807;GO:0071704;GO:0044238;GO:0044237;GO:0019538;GO:0044267;GO:1901564;GO:0008152;	phosphorylation;protein phosphorylation;cellular protein modification process;protein modification process;cellular macromolecule metabolic process;macromolecule metabolic process;macromolecule modification;phosphate-containing compound metabolic process;phosphorus metabolic process;cellular process;nitrogen compound metabolic process;organic substance metabolic process;primary metabolic process;…	biological_process	GO:0005488;GO:0004672;GO:0016301;GO:0097159;GO:0043167;GO:1901363;GO:0016773;GO:0003674;GO:0016772;GO:0097367;GO:0008144;GO:0032559;GO:0030554;GO:0005524;GO:0017076;GO:0032553;GO:0032555;GO:0035639;GO:0043168;GO:0000166;GO:1901265;GO:0016740;GO:0036094;GO:0003824;	binding;protein kinase activity;kinase activity;organic cyclic compound binding;ion binding;heterocyclic compound binding;phosphotransferase activity, alcohol group as acceptor;molecular_function;transferase activity, transferring phosphorus-containing groups;carbohydrate derivative binding;drug binding;adenyl ribonucleotide binding;adenyl nucleotide binding;ATP binding;purine nucleotide binding;…	molecular_function	GO:0016020;GO:0005575;	membrane;cellular_component;	cellular_component			2.17103e-27
evm.TU.ctg328.1_evm.TU.ctg328.2												2.71508e-27
evm.TU.ctg1246.3							GO:0005575;GO:0042470;GO:0048770;GO:0043227;GO:0031410;GO:0031982;GO:0043226;GO:0043229;GO:0005623;GO:0044464;GO:0005622;GO:0044424;GO:0005737;GO:0044444;	cellular_component;melanosome;pigment granule;membrane-bounded organelle;cytoplasmic vesicle;vesicle;organelle;intracellular organelle;cell;cell part;intracellular;intracellular part;cytoplasm;cytoplasmic part;	cellular_component			4.79976e-27
evm.TU.ctg930.4				GO:0008146;GO:0016782;GO:0003674;GO:0015016;GO:0034483;GO:0016787;GO:0016740;GO:0003824;	sulfotransferase activity;transferase activity, transferring sulfur-containing groups;molecular_function;[heparan sulfate]-glucosamine N-sulfotransferase activity;heparan sulfate sulfotransferase activity;hydrolase activity;transferase activity;catalytic activity;	molecular_function				Metabolic pathways;	dpx01100;	4.90255e-27
evm.TU.ctg557.4	GO:0050789;GO:0050794;GO:0065007;GO:0007154;GO:0007165;GO:0023052;GO:0050896;GO:0034654;GO:0051716;GO:0019438;GO:0018130;GO:0035556;GO:0052652;GO:1901362;GO:0009190;GO:0009187;GO:0006139;GO:0006171;GO:0006725;GO:0046483;GO:1901360;GO:1901135;GO:0009259;GO:0019693;GO:0009117;GO:0009150;GO:0006163;GO:0006753;GO:0072521;GO:0009260;GO:0046390;GO:0044271;GO:1901137;GO:0009152;GO:0006164;GO:0009165;GO:…	regulation of biological process;regulation of cellular process;biological regulation;cell communication;signal transduction;signaling;response to stimulus;nucleobase-containing compound biosynthetic process;cellular response to stimulus;aromatic compound biosynthetic process;heterocycle biosynthetic process;intracellular signal transduction;cyclic purine nucleotide metabolic process;organic cycl…	biological_process	GO:0009975;GO:0016849;GO:0004016;GO:0003674;GO:0016829;GO:0003824;	cyclase activity;phosphorus-oxygen lyase activity;adenylate cyclase activity;molecular_function;lyase activity;catalytic activity;	molecular_function	GO:0016020;GO:0005575;GO:0005886;GO:0071944;GO:0005623;GO:0044464;	membrane;cellular_component;plasma membrane;cell periphery;cell;cell part;	cellular_component	Purine metabolism;Metabolic pathways;	dpx00230;dpx01100;	1.50211e-26
evm.TU.ctg936.4	GO:0050789;GO:0050794;GO:0065007;GO:0007154;GO:0007165;GO:0023052;GO:0050896;GO:0051716;GO:0009987;GO:0008150;	regulation of biological process;regulation of cellular process;biological regulation;cell communication;signal transduction;signaling;response to stimulus;cellular response to stimulus;cellular process;biological_process;	biological_process	GO:0005515;GO:0005488;GO:0003674;	protein binding;binding;molecular_function;	molecular_function	GO:0005575;GO:0005856;GO:0043226;GO:0043229;GO:0005623;GO:0044464;GO:0043232;GO:0043228;GO:0005622;GO:0044424;	cellular_component;cytoskeleton;organelle;intracellular organelle;cell;cell part;intracellular non-membrane-bounded organelle;non-membrane-bounded organelle;intracellular;intracellular part;	cellular_component			1.60064e-26
evm.TU.ctg901.4	GO:0008150;GO:0008152;	biological_process;metabolic process;	biological_process	GO:0005488;GO:0046872;GO:0005509;GO:0043169;GO:0043167;GO:0003674;GO:0016746;GO:0016740;GO:0003824;	binding;metal ion binding;calcium ion binding;cation binding;ion binding;molecular_function;transferase activity, transferring acyl groups;transferase activity;catalytic activity;	molecular_function				Glycerophospholipid metabolism;Ether lipid metabolism;Metabolic pathways;	dpx00564;dpx00565;dpx01100;	3.05689e-26
evm.TU.ctg236.10				GO:0005515;GO:0005488;GO:0003674;	protein binding;binding;molecular_function;	molecular_function						3.16104e-26
evm.TU.ctg36.16				GO:0005515;GO:0005488;GO:0046872;GO:0043169;GO:0043167;GO:0003674;	protein binding;binding;metal ion binding;cation binding;ion binding;molecular_function;	molecular_function						3.4748e-26
evm.TU.ctg3.20	GO:0006810;GO:0051234;GO:0051179;GO:0008150;	transport;establishment of localization;localization;biological_process;	biological_process	GO:0004888;GO:0038023;GO:0060089;GO:0005215;GO:0003674;GO:0008158;	transmembrane signaling receptor activity;signaling receptor activity;molecular transducer activity;transporter activity;molecular_function;hedgehog receptor activity;	molecular_function	GO:0016020;GO:0005575;	membrane;cellular_component;	cellular_component	Lysosome;	dpx04142;	3.64505e-26
evm.TU.ctg2273.2												3.91256e-26
evm.TU.ctg1241.7	GO:0006464;GO:0036211;GO:0044260;GO:0043170;GO:0043412;GO:0016311;GO:0006796;GO:0006793;GO:0009987;GO:0006470;GO:0006508;GO:0006807;GO:0071704;GO:0044238;GO:0008150;GO:0044237;GO:0019538;GO:0044267;GO:1901564;GO:0008152;	cellular protein modification process;protein modification process;cellular macromolecule metabolic process;macromolecule metabolic process;macromolecule modification;dephosphorylation;phosphate-containing compound metabolic process;phosphorus metabolic process;cellular process;protein dephosphorylation;proteolysis;nitrogen compound metabolic process;organic substance metabolic process;primary me…	biological_process	GO:0005515;GO:0005488;GO:0046872;GO:0043169;GO:0003993;GO:0008236;GO:0017171;GO:0004252;GO:0004725;GO:0008233;GO:0070011;GO:0043167;GO:0003674;GO:0004721;GO:0004175;GO:0008138;GO:0016791;GO:0042578;GO:0016787;GO:0016788;GO:0003824;	protein binding;binding;metal ion binding;cation binding;acid phosphatase activity;serine-type peptidase activity;serine hydrolase activity;serine-type endopeptidase activity;protein tyrosine phosphatase activity;peptidase activity;peptidase activity, acting on L-amino acid peptides;ion binding;molecular_function;phosphoprotein phosphatase activity;endopeptidase activity;protein tyrosine/serine/t…	molecular_function	GO:0016020;GO:0005575;	membrane;cellular_component;	cellular_component			4.42947e-26
evm.TU.ctg692.8	GO:0050789;GO:0050794;GO:0065007;GO:0060255;GO:0010468;GO:0019222;GO:0051171;GO:0080090;GO:0051252;GO:0019219;GO:0006355;GO:1903506;GO:2001141;GO:0009889;GO:0010556;GO:0031326;GO:2000112;GO:0031323;GO:0032774;GO:0006351;GO:0097659;GO:0050896;GO:0034654;GO:0022610;GO:0007155;GO:0019438;GO:0018130;GO:1901362;GO:0016070;GO:0040007;GO:0009611;GO:0042060;GO:0009059;GO:0034645;GO:0090304;GO:0048856;GO:…	regulation of biological process;regulation of cellular process;biological regulation;regulation of macromolecule metabolic process;regulation of gene expression;regulation of metabolic process;regulation of nitrogen compound metabolic process;regulation of primary metabolic process;regulation of RNA metabolic process;regulation of nucleobase-containing compound metabolic process;regulation of tr…	biological_process	GO:0043565;GO:0005488;GO:0003700;GO:0003677;GO:0046872;GO:0043169;GO:0003676;GO:0008270;GO:0046914;GO:0097159;GO:0043167;GO:1901363;GO:0003674;	sequence-specific DNA binding;binding;transcription factor activity, sequence-specific DNA binding;DNA binding;metal ion binding;cation binding;nucleic acid binding;zinc ion binding;transition metal ion binding;organic cyclic compound binding;ion binding;heterocyclic compound binding;molecular_function;	molecular_function	GO:0016020;GO:0016021;GO:0005575;GO:0031224;GO:0044425;	membrane;integral component of membrane;cellular_component;intrinsic component of membrane;membrane part;	cellular_component			4.62831e-26
evm.TU.ctg215.33	GO:0016310;GO:0044764;GO:0006468;GO:0044419;GO:0051704;GO:0006464;GO:0036211;GO:0009405;GO:0044260;GO:0035821;GO:0043170;GO:0043412;GO:0001906;GO:0031640;GO:0044364;GO:0044179;GO:0051715;GO:0006796;GO:0006793;GO:0009987;GO:0019835;GO:0006807;GO:0071704;GO:0044238;GO:0008150;GO:0044237;GO:0019538;GO:0044267;GO:1901564;GO:0008152;	phosphorylation;multi-organism cellular process;protein phosphorylation;interspecies interaction between organisms;multi-organism process;cellular protein modification process;protein modification process;pathogenesis;cellular macromolecule metabolic process;modification of morphology or physiology of other organism;macromolecule metabolic process;macromolecule modification;cell killing;killing o…	biological_process	GO:0005515;GO:0005488;GO:0046872;GO:0043169;GO:0000287;GO:0004672;GO:0004674;GO:0016301;GO:0097159;GO:0043167;GO:1901363;GO:0016773;GO:0003674;GO:0016772;GO:0097367;GO:0008144;GO:0032559;GO:0030554;GO:0005524;GO:0017076;GO:0032553;GO:0032555;GO:0035639;GO:0043168;GO:0000166;GO:1901265;GO:0016740;GO:0036094;GO:0003824;	protein binding;binding;metal ion binding;cation binding;magnesium ion binding;protein kinase activity;protein serine/threonine kinase activity;kinase activity;organic cyclic compound binding;ion binding;heterocyclic compound binding;phosphotransferase activity, alcohol group as acceptor;molecular_function;transferase activity, transferring phosphorus-containing groups;carbohydrate derivative bin…	molecular_function						6.29146e-26
evm.TU.ctg497.21	GO:0016310;GO:0006468;GO:0006464;GO:0036211;GO:0044260;GO:0043170;GO:0043412;GO:0006796;GO:0006793;GO:0009987;GO:0006807;GO:0071704;GO:0044238;GO:0008150;GO:0044237;GO:0019538;GO:0044267;GO:1901564;GO:0008152;	phosphorylation;protein phosphorylation;cellular protein modification process;protein modification process;cellular macromolecule metabolic process;macromolecule metabolic process;macromolecule modification;phosphate-containing compound metabolic process;phosphorus metabolic process;cellular process;nitrogen compound metabolic process;organic substance metabolic process;primary metabolic process;…	biological_process	GO:0005488;GO:0004672;GO:0016301;GO:0097159;GO:0043167;GO:1901363;GO:0016773;GO:0003674;GO:0016772;GO:0097367;GO:0008144;GO:0032559;GO:0030554;GO:0005524;GO:0017076;GO:0032553;GO:0032555;GO:0035639;GO:0043168;GO:0000166;GO:1901265;GO:0016740;GO:0036094;GO:0003824;	binding;protein kinase activity;kinase activity;organic cyclic compound binding;ion binding;heterocyclic compound binding;phosphotransferase activity, alcohol group as acceptor;molecular_function;transferase activity, transferring phosphorus-containing groups;carbohydrate derivative binding;drug binding;adenyl ribonucleotide binding;adenyl nucleotide binding;ATP binding;purine nucleotide binding;…	molecular_function	GO:0016020;GO:0005575;	membrane;cellular_component;	cellular_component	mTOR signaling pathway;Wnt signaling pathway;	dpx04150;dpx04310;	7.29641e-26
evm.TU.ctg695.18	GO:0006810;GO:0051234;GO:0051179;GO:0006886;GO:0046907;GO:0051649;GO:0071702;GO:0034613;GO:0070727;GO:0071705;GO:0051641;GO:0015031;GO:0015833;GO:0042886;GO:0045184;GO:0008104;GO:0008150;GO:0033036;	transport;establishment of localization;localization;intracellular protein transport;intracellular transport;establishment of localization in cell;organic substance transport;cellular protein localization;cellular macromolecule localization;nitrogen compound transport;cellular localization;protein transport;peptide transport;amide transport;establishment of protein localization;protein localizati…	biological_process	GO:0005515;GO:0005488;GO:0051020;GO:0019899;GO:0017016;GO:0031267;GO:0003674;GO:0008536;	protein binding;binding;GTPase binding;enzyme binding;Ras GTPase binding;small GTPase binding;molecular_function;Ran GTPase binding;	molecular_function						8.77157e-26
evm.TU.ctg744.8				GO:0005515;GO:0005488;GO:0046983;GO:0003677;GO:0003676;GO:0097159;GO:1901363;GO:0003674;	protein binding;binding;protein dimerization activity;DNA binding;nucleic acid binding;organic cyclic compound binding;heterocyclic compound binding;molecular_function;	molecular_function						9.70108e-26
evm.TU.ctg96.28	GO:0090304;GO:0006139;GO:0006725;GO:0044260;GO:0046483;GO:1901360;GO:0043170;GO:0006313;GO:0032196;GO:0009987;GO:0006310;GO:0006259;GO:0034641;GO:0006807;GO:0071704;GO:0044238;GO:0008150;GO:0044237;GO:0008152;	nucleic acid metabolic process;nucleobase-containing compound metabolic process;cellular aromatic compound metabolic process;cellular macromolecule metabolic process;heterocycle metabolic process;organic cyclic compound metabolic process;macromolecule metabolic process;transposition, DNA-mediated;transposition;cellular process;DNA recombination;DNA metabolic process;cellular nitrogen compound met…	biological_process	GO:0005488;GO:0003677;GO:0003676;GO:0097159;GO:1901363;GO:0003674;GO:0004803;GO:0003824;	binding;DNA binding;nucleic acid binding;organic cyclic compound binding;heterocyclic compound binding;molecular_function;transposase activity;catalytic activity;	molecular_function						9.83276e-26
evm.TU.ctg415.11	GO:0050789;GO:0050794;GO:0065007;GO:0007154;GO:0007165;GO:0023052;GO:0050896;GO:0051716;GO:0035556;GO:0007264;GO:0009987;GO:0008150;	regulation of biological process;regulation of cellular process;biological regulation;cell communication;signal transduction;signaling;response to stimulus;cellular response to stimulus;intracellular signal transduction;small GTPase mediated signal transduction;cellular process;biological_process;	biological_process	GO:0005488;GO:0098772;GO:0030234;GO:0008047;GO:0030695;GO:0097159;GO:0043167;GO:1901363;GO:0060589;GO:0005096;GO:0003674;GO:0097367;GO:0019001;GO:0032561;GO:0017076;GO:0032553;GO:0001883;GO:0005525;GO:0032549;GO:0032550;GO:0032555;GO:0001882;GO:0035639;GO:0043168;GO:0000166;GO:1901265;GO:0036094;	binding;molecular function regulator;enzyme regulator activity;enzyme activator activity;GTPase regulator activity;organic cyclic compound binding;ion binding;heterocyclic compound binding;nucleoside-triphosphatase regulator activity;GTPase activator activity;molecular_function;carbohydrate derivative binding;guanyl nucleotide binding;guanyl ribonucleotide binding;purine nucleotide binding;ribonu…	molecular_function				Endocytosis;	dpx04144;	1.08269e-25
evm.TU.ctg22.11	GO:0050789;GO:0050794;GO:0065007;GO:0007154;GO:0007165;GO:0023052;GO:0050896;GO:0051716;GO:0009987;GO:0008150;	regulation of biological process;regulation of cellular process;biological regulation;cell communication;signal transduction;signaling;response to stimulus;cellular response to stimulus;cellular process;biological_process;	biological_process	GO:0005515;GO:0005488;GO:0005543;GO:0008289;GO:0035091;GO:0043167;GO:0003674;GO:0043168;	protein binding;binding;phospholipid binding;lipid binding;phosphatidylinositol binding;ion binding;molecular_function;anion binding;	molecular_function						1.42442e-25
evm.TU.ctg493.16	GO:0050789;GO:0050794;GO:0065007;GO:0060255;GO:0010468;GO:0019222;GO:0051171;GO:0080090;GO:0051252;GO:0019219;GO:0006355;GO:1903506;GO:2001141;GO:0009889;GO:0010556;GO:0031326;GO:2000112;GO:0031323;GO:0032774;GO:0006351;GO:0097659;GO:0034654;GO:0019438;GO:0018130;GO:1901362;GO:0016070;GO:0007049;GO:0009059;GO:0034645;GO:0090304;GO:0006139;GO:0010467;GO:0006725;GO:0006260;GO:0044260;GO:0046483;GO:…	regulation of biological process;regulation of cellular process;biological regulation;regulation of macromolecule metabolic process;regulation of gene expression;regulation of metabolic process;regulation of nitrogen compound metabolic process;regulation of primary metabolic process;regulation of RNA metabolic process;regulation of nucleobase-containing compound metabolic process;regulation of tr…	biological_process	GO:0003700;GO:0003674;	transcription factor activity, sequence-specific DNA binding;molecular_function;	molecular_function						1.98115e-25
evm.TU.ctg368.23												2.4792e-25
evm.TU.ctg60.10	GO:0016310;GO:0006468;GO:0006464;GO:0036211;GO:0044260;GO:0043170;GO:0043412;GO:0006796;GO:0006793;GO:0009987;GO:0006807;GO:0071704;GO:0044238;GO:0008150;GO:0044237;GO:0019538;GO:0044267;GO:1901564;GO:0008152;	phosphorylation;protein phosphorylation;cellular protein modification process;protein modification process;cellular macromolecule metabolic process;macromolecule metabolic process;macromolecule modification;phosphate-containing compound metabolic process;phosphorus metabolic process;cellular process;nitrogen compound metabolic process;organic substance metabolic process;primary metabolic process;…	biological_process	GO:0005488;GO:0004672;GO:0016301;GO:0097159;GO:0043167;GO:1901363;GO:0016773;GO:0003674;GO:0016772;GO:0097367;GO:0008144;GO:0032559;GO:0030554;GO:0005524;GO:0017076;GO:0032553;GO:0032555;GO:0035639;GO:0043168;GO:0000166;GO:1901265;GO:0016740;GO:0036094;GO:0003824;	binding;protein kinase activity;kinase activity;organic cyclic compound binding;ion binding;heterocyclic compound binding;phosphotransferase activity, alcohol group as acceptor;molecular_function;transferase activity, transferring phosphorus-containing groups;carbohydrate derivative binding;drug binding;adenyl ribonucleotide binding;adenyl nucleotide binding;ATP binding;purine nucleotide binding;…	molecular_function	GO:0016020;GO:0005575;	membrane;cellular_component;	cellular_component			2.62497e-25
evm.TU.ctg105.18	GO:0016070;GO:0009059;GO:0034645;GO:0090304;GO:0006139;GO:0010467;GO:0006725;GO:0044260;GO:0046483;GO:1901360;GO:0043170;GO:0044271;GO:0009987;GO:0044249;GO:1901576;GO:0034641;GO:0006807;GO:0034660;GO:0071704;GO:0044238;GO:0009058;GO:0006419;GO:0008150;GO:0043038;GO:0043039;GO:0006399;GO:0006418;GO:0044237;GO:0019538;GO:0044267;GO:1901564;GO:0006520;GO:0044281;GO:0006412;GO:0043043;GO:0006518;GO:…	RNA metabolic process;macromolecule biosynthetic process;cellular macromolecule biosynthetic process;nucleic acid metabolic process;nucleobase-containing compound metabolic process;gene expression;cellular aromatic compound metabolic process;cellular macromolecule metabolic process;heterocycle metabolic process;organic cyclic compound metabolic process;macromolecule metabolic process;cellular nit…	biological_process	GO:0005488;GO:0003676;GO:0097159;GO:0043167;GO:1901363;GO:0003674;GO:0097367;GO:0008144;GO:0032559;GO:0030554;GO:0005524;GO:0017076;GO:0032553;GO:0032555;GO:0035639;GO:0004813;GO:0016874;GO:0004812;GO:0016875;GO:0043168;GO:0000166;GO:1901265;GO:0036094;GO:0003824;	binding;nucleic acid binding;organic cyclic compound binding;ion binding;heterocyclic compound binding;molecular_function;carbohydrate derivative binding;drug binding;adenyl ribonucleotide binding;adenyl nucleotide binding;ATP binding;purine nucleotide binding;ribonucleotide binding;purine ribonucleotide binding;purine ribonucleoside triphosphate binding;alanine-tRNA ligase activity;ligase activi…	molecular_function				Aminoacyl-tRNA biosynthesis;	dpx00970;	2.78495e-25
evm.TU.ctg395.9	GO:0050789;GO:0050794;GO:0065007;GO:0060255;GO:0010468;GO:0019222;GO:0051171;GO:0080090;GO:0051252;GO:0019219;GO:0006355;GO:1903506;GO:2001141;GO:0009889;GO:0010556;GO:0031326;GO:2000112;GO:0031323;GO:0032774;GO:0006351;GO:0097659;GO:0034654;GO:0019438;GO:0018130;GO:1901362;GO:0016070;GO:0009059;GO:0034645;GO:0090304;GO:0006139;GO:0010467;GO:0006725;GO:0044260;GO:0046483;GO:1901360;GO:0043170;GO:…	regulation of biological process;regulation of cellular process;biological regulation;regulation of macromolecule metabolic process;regulation of gene expression;regulation of metabolic process;regulation of nitrogen compound metabolic process;regulation of primary metabolic process;regulation of RNA metabolic process;regulation of nucleobase-containing compound metabolic process;regulation of tr…	biological_process	GO:0005515;GO:0005488;GO:0003700;GO:0046872;GO:0005509;GO:0043169;GO:0097159;GO:0043167;GO:1901363;GO:0003674;GO:0018836;GO:0097367;GO:0005198;GO:0008144;GO:0032559;GO:0030554;GO:0005524;GO:0017076;GO:0032553;GO:0016829;GO:0032555;GO:0035639;GO:0016874;GO:0043168;GO:0000166;GO:1901265;GO:0036094;GO:0003824;	protein binding;binding;transcription factor activity, sequence-specific DNA binding;metal ion binding;calcium ion binding;cation binding;organic cyclic compound binding;ion binding;heterocyclic compound binding;molecular_function;alkylmercury lyase activity;carbohydrate derivative binding;structural molecule activity;drug binding;adenyl ribonucleotide binding;adenyl nucleotide binding;ATP bindin…	molecular_function	GO:0005575;GO:0043227;GO:0019012;GO:0005634;GO:0019031;GO:0036338;GO:0044423;GO:0043231;GO:0043226;GO:0043229;GO:0005623;GO:0044464;GO:0005622;GO:0044424;	cellular_component;membrane-bounded organelle;virion;nucleus;viral envelope;viral membrane;virion part;intracellular membrane-bounded organelle;organelle;intracellular organelle;cell;cell part;intracellular;intracellular part;	cellular_component			2.83108e-25
evm.TU.ctg267.25	GO:0050789;GO:0050794;GO:0065007;GO:0007154;GO:0007165;GO:0023052;GO:0050896;GO:0051716;GO:0035556;GO:1902531;GO:0010646;GO:0023051;GO:0009966;GO:0048583;GO:0051056;GO:0007265;GO:0046578;GO:0007264;GO:0007266;GO:0035023;GO:0009987;GO:0008150;	regulation of biological process;regulation of cellular process;biological regulation;cell communication;signal transduction;signaling;response to stimulus;cellular response to stimulus;intracellular signal transduction;regulation of intracellular signal transduction;regulation of cell communication;regulation of signaling;regulation of signal transduction;regulation of response to stimulus;regul…	biological_process	GO:0005515;GO:0005488;GO:0005085;GO:0051020;GO:0017048;GO:0098772;GO:0019899;GO:0017016;GO:0031267;GO:0005088;GO:0005089;GO:0003674;	protein binding;binding;guanyl-nucleotide exchange factor activity;GTPase binding;Rho GTPase binding;molecular function regulator;enzyme binding;Ras GTPase binding;small GTPase binding;Ras guanyl-nucleotide exchange factor activity;Rho guanyl-nucleotide exchange factor activity;molecular_function;	molecular_function						3.42588e-25
evm.TU.ctg490.6	GO:0006464;GO:0036211;GO:0044260;GO:0043170;GO:0043412;GO:0016311;GO:0006796;GO:0006793;GO:0009987;GO:0006470;GO:0006807;GO:0071704;GO:0044238;GO:0008150;GO:0044237;GO:0019538;GO:0044267;GO:1901564;GO:0008152;	cellular protein modification process;protein modification process;cellular macromolecule metabolic process;macromolecule metabolic process;macromolecule modification;dephosphorylation;phosphate-containing compound metabolic process;phosphorus metabolic process;cellular process;protein dephosphorylation;nitrogen compound metabolic process;organic substance metabolic process;primary metabolic proc…	biological_process	GO:0004725;GO:0003674;GO:0004721;GO:0008138;GO:0016791;GO:0042578;GO:0016787;GO:0016788;GO:0003824;	protein tyrosine phosphatase activity;molecular_function;phosphoprotein phosphatase activity;protein tyrosine/serine/threonine phosphatase activity;phosphatase activity;phosphoric ester hydrolase activity;hydrolase activity;hydrolase activity, acting on ester bonds;catalytic activity;	molecular_function						3.46436e-25
evm.TU.ctg1537.2	GO:0006810;GO:0051234;GO:0051179;GO:0008150;	transport;establishment of localization;localization;biological_process;	biological_process							RNA degradation;	dpx03018;	3.6069e-25
evm.TU.ctg452.14												3.90553e-25
evm.TU.ctg642.13	GO:0016310;GO:0006468;GO:0006464;GO:0036211;GO:0044260;GO:0043170;GO:0043412;GO:0006796;GO:0006793;GO:0009987;GO:0006807;GO:0071704;GO:0044238;GO:0008150;GO:0044237;GO:0019538;GO:0044267;GO:1901564;GO:0008152;	phosphorylation;protein phosphorylation;cellular protein modification process;protein modification process;cellular macromolecule metabolic process;macromolecule metabolic process;macromolecule modification;phosphate-containing compound metabolic process;phosphorus metabolic process;cellular process;nitrogen compound metabolic process;organic substance metabolic process;primary metabolic process;…	biological_process	GO:0005488;GO:0004672;GO:0004674;GO:0016301;GO:0097159;GO:0043167;GO:1901363;GO:0016773;GO:0003674;GO:0016772;GO:0097367;GO:0008144;GO:0032559;GO:0030554;GO:0005524;GO:0017076;GO:0032553;GO:0032555;GO:0035639;GO:0043168;GO:0000166;GO:1901265;GO:0016740;GO:0036094;GO:0003824;	binding;protein kinase activity;protein serine/threonine kinase activity;kinase activity;organic cyclic compound binding;ion binding;heterocyclic compound binding;phosphotransferase activity, alcohol group as acceptor;molecular_function;transferase activity, transferring phosphorus-containing groups;carbohydrate derivative binding;drug binding;adenyl ribonucleotide binding;adenyl nucleotide bindi…	molecular_function	GO:0016020;GO:0005575;	membrane;cellular_component;	cellular_component	Autophagy - other;mTOR signaling pathway;Autophagy - animal;	dpx04136;dpx04150;dpx04140;	3.9245e-25
evm.TU.ctg97.51				GO:0005515;GO:0005488;GO:0003674;	protein binding;binding;molecular_function;	molecular_function						4.22468e-25
evm.TU.ctg419.24							GO:0016020;GO:0005575;	membrane;cellular_component;	cellular_component			5.793e-25
evm.TU.ctg607.24	GO:0016310;GO:0006468;GO:0006464;GO:0036211;GO:0044260;GO:0043170;GO:0043412;GO:0006796;GO:0006793;GO:0009987;GO:0006807;GO:0071704;GO:0044238;GO:0008150;GO:0044237;GO:0019538;GO:0044267;GO:1901564;GO:0008152;	phosphorylation;protein phosphorylation;cellular protein modification process;protein modification process;cellular macromolecule metabolic process;macromolecule metabolic process;macromolecule modification;phosphate-containing compound metabolic process;phosphorus metabolic process;cellular process;nitrogen compound metabolic process;organic substance metabolic process;primary metabolic process;…	biological_process	GO:0005515;GO:0005488;GO:0046872;GO:0043169;GO:0003993;GO:0004672;GO:0016301;GO:0097159;GO:0043167;GO:1901363;GO:0016773;GO:0003674;GO:0016772;GO:0097367;GO:0016791;GO:0008144;GO:0032559;GO:0030554;GO:0042578;GO:0005524;GO:0016787;GO:0017076;GO:0032553;GO:0032555;GO:0035639;GO:0016788;GO:0043168;GO:0000166;GO:1901265;GO:0016740;GO:0036094;GO:0003824;	protein binding;binding;metal ion binding;cation binding;acid phosphatase activity;protein kinase activity;kinase activity;organic cyclic compound binding;ion binding;heterocyclic compound binding;phosphotransferase activity, alcohol group as acceptor;molecular_function;transferase activity, transferring phosphorus-containing groups;carbohydrate derivative binding;phosphatase activity;drug bindin…	molecular_function	GO:0016020;GO:0005575;	membrane;cellular_component;	cellular_component			8.3926e-25
evm.TU.ctg778.4				GO:0005488;GO:0046872;GO:0043169;GO:0097159;GO:0043167;GO:1901363;GO:0003674;GO:0097367;GO:0008144;GO:0032559;GO:0030554;GO:0016818;GO:0005524;GO:0016787;GO:0017076;GO:0032553;GO:0032555;GO:0016817;GO:0035639;GO:0043168;GO:0000166;GO:1901265;GO:0036094;GO:0003824;	binding;metal ion binding;cation binding;organic cyclic compound binding;ion binding;heterocyclic compound binding;molecular_function;carbohydrate derivative binding;drug binding;adenyl ribonucleotide binding;adenyl nucleotide binding;hydrolase activity, acting on acid anhydrides, in phosphorus-containing anhydrides;ATP binding;hydrolase activity;purine nucleotide binding;ribonucleotide binding;p…	molecular_function						1.21212e-24
evm.TU.ctg575.9	GO:0051701;GO:0044419;GO:0051704;GO:0044403;GO:0016032;GO:0044003;GO:0051817;GO:0019048;GO:0035821;GO:0019087;GO:0008150;	interaction with host;interspecies interaction between organisms;multi-organism process;symbiosis, encompassing mutualism through parasitism;viral process;modification by symbiont of host morphology or physiology;modification of morphology or physiology of other organism involved in symbiotic interaction;modulation by virus of host morphology or physiology;modification of morphology or physiology…	biological_process	GO:0005515;GO:0005488;GO:0003674;	protein binding;binding;molecular_function;	molecular_function	GO:0016020;GO:0016021;GO:0005575;GO:0031224;GO:0044425;	membrane;integral component of membrane;cellular_component;intrinsic component of membrane;membrane part;	cellular_component			1.77853e-24
evm.TU.ctg77.34	GO:0005975;GO:0006810;GO:0051234;GO:0006811;GO:0051179;GO:0015672;GO:0005976;GO:0006814;GO:0006139;GO:0030001;GO:0006213;GO:0000272;GO:0006725;GO:0006812;GO:0009057;GO:0046483;GO:1901360;GO:1901135;GO:0043170;GO:0072527;GO:0016052;GO:0009987;GO:0009116;GO:1901657;GO:0055086;GO:1901575;GO:0034641;GO:0006807;GO:0009056;GO:0071704;GO:0044238;GO:0008150;GO:0044237;GO:1901564;GO:0044281;GO:0008152;GO:…	carbohydrate metabolic process;transport;establishment of localization;ion transport;localization;monovalent inorganic cation transport;polysaccharide metabolic process;sodium ion transport;nucleobase-containing compound metabolic process;metal ion transport;pyrimidine nucleoside metabolic process;polysaccharide catabolic process;cellular aromatic compound metabolic process;cation transport;macro…	biological_process	GO:0005488;GO:0046872;GO:0043169;GO:0004553;GO:0016798;GO:0016651;GO:0016655;GO:0008270;GO:0046914;GO:0016757;GO:0097159;GO:0043167;GO:1901363;GO:0003674;GO:0008810;GO:0097367;GO:0016881;GO:0016879;GO:0008144;GO:0032559;GO:0030554;GO:0005524;GO:0016787;GO:0017076;GO:0032553;GO:0032555;GO:0035639;GO:0016763;GO:0008716;GO:0016874;GO:0043168;GO:0000166;GO:1901265;GO:0016740;GO:0036094;GO:0016491;GO:…	binding;metal ion binding;cation binding;hydrolase activity, hydrolyzing O-glycosyl compounds;hydrolase activity, acting on glycosyl bonds;oxidoreductase activity, acting on NAD(P)H;oxidoreductase activity, acting on NAD(P)H, quinone or similar compound as acceptor;zinc ion binding;transition metal ion binding;transferase activity, transferring glycosyl groups;organic cyclic compound binding;ion …	molecular_function				Carbon metabolism;Biosynthesis of amino acids;Pyruvate metabolism;Citrate cycle (TCA cycle);Metabolic pathways;	dpx01200;dpx01230;dpx00620;dpx00020;dpx01100;	1.83836e-24
evm.TU.ctg175.8												2.40079e-24
evm.TU.ctg508.18	GO:0050789;GO:0050794;GO:0065007;GO:0060255;GO:0010468;GO:0019222;GO:0051171;GO:0080090;GO:0051252;GO:0019219;GO:0006355;GO:1903506;GO:2001141;GO:0009889;GO:0010556;GO:0031326;GO:2000112;GO:0031323;GO:0032774;GO:0006351;GO:0097659;GO:0034654;GO:0019438;GO:0018130;GO:1901362;GO:0016070;GO:0006810;GO:0051234;GO:0006811;GO:0051179;GO:0015672;GO:0009059;GO:0034645;GO:0090304;GO:0006139;GO:0030001;GO:…	regulation of biological process;regulation of cellular process;biological regulation;regulation of macromolecule metabolic process;regulation of gene expression;regulation of metabolic process;regulation of nitrogen compound metabolic process;regulation of primary metabolic process;regulation of RNA metabolic process;regulation of nucleobase-containing compound metabolic process;regulation of tr…	biological_process	GO:0005515;GO:0043565;GO:0005488;GO:0005216;GO:0015267;GO:0022803;GO:0022838;GO:0003700;GO:0003677;GO:0005261;GO:0022857;GO:0015075;GO:0022836;GO:0022839;GO:0015318;GO:0005215;GO:0015077;GO:0003676;GO:0022890;GO:0008324;GO:0005227;GO:0015269;GO:0015079;GO:0005267;GO:0046873;GO:0097159;GO:1901363;GO:0003674;GO:0005198;GO:0003735;	protein binding;sequence-specific DNA binding;binding;ion channel activity;channel activity;passive transmembrane transporter activity;substrate-specific channel activity;transcription factor activity, sequence-specific DNA binding;DNA binding;cation channel activity;transmembrane transporter activity;ion transmembrane transporter activity;gated channel activity;ion gated channel activity;inorgan…	molecular_function	GO:0016020;GO:0005575;GO:0043226;GO:0043229;GO:0005623;GO:0044464;GO:0043232;GO:0043228;GO:0005622;GO:0044424;GO:0032991;GO:0005737;GO:0044444;GO:0005840;	membrane;cellular_component;organelle;intracellular organelle;cell;cell part;intracellular non-membrane-bounded organelle;non-membrane-bounded organelle;intracellular;intracellular part;macromolecular complex;cytoplasm;cytoplasmic part;ribosome;	cellular_component	Notch signaling pathway;Wnt signaling pathway;	dpx04330;dpx04310;	2.86542e-24
evm.TU.ctg232.39							GO:0005575;GO:0005856;GO:0043226;GO:0043229;GO:0005623;GO:0044464;GO:0043232;GO:0043228;GO:0005622;GO:0044424;	cellular_component;cytoskeleton;organelle;intracellular organelle;cell;cell part;intracellular non-membrane-bounded organelle;non-membrane-bounded organelle;intracellular;intracellular part;	cellular_component			3.02696e-24
evm.TU.ctg865.23	GO:0016310;GO:0006468;GO:0006464;GO:0036211;GO:0044260;GO:0043170;GO:0043412;GO:0006796;GO:0006793;GO:0009987;GO:0006807;GO:0071704;GO:0044238;GO:0008150;GO:0044237;GO:0019538;GO:0044267;GO:1901564;GO:0008152;	phosphorylation;protein phosphorylation;cellular protein modification process;protein modification process;cellular macromolecule metabolic process;macromolecule metabolic process;macromolecule modification;phosphate-containing compound metabolic process;phosphorus metabolic process;cellular process;nitrogen compound metabolic process;organic substance metabolic process;primary metabolic process;…	biological_process	GO:0005488;GO:0003677;GO:0003676;GO:0004672;GO:0016301;GO:0097159;GO:0043167;GO:1901363;GO:0016773;GO:0003674;GO:0016772;GO:0097367;GO:0008144;GO:0032559;GO:0030554;GO:0005524;GO:0017076;GO:0032553;GO:0032555;GO:0035639;GO:0043168;GO:0000166;GO:1901265;GO:0016740;GO:0036094;GO:0003824;	binding;DNA binding;nucleic acid binding;protein kinase activity;kinase activity;organic cyclic compound binding;ion binding;heterocyclic compound binding;phosphotransferase activity, alcohol group as acceptor;molecular_function;transferase activity, transferring phosphorus-containing groups;carbohydrate derivative binding;drug binding;adenyl ribonucleotide binding;adenyl nucleotide binding;ATP b…	molecular_function						3.54638e-24
evm.TU.ctg164.12										Carbon metabolism;Biosynthesis of amino acids;Glycine, serine and threonine metabolism;Metabolic pathways;	dpx01200;dpx01230;dpx00260;dpx01100;	4.01215e-24
evm.TU.ctg998.11				GO:0005515;GO:0005488;GO:0003674;	protein binding;binding;molecular_function;	molecular_function						4.39713e-24
evm.TU.ctg186.29	GO:0034654;GO:0019438;GO:0018130;GO:1901362;GO:0009126;GO:0009167;GO:0006139;GO:0009161;GO:0006725;GO:0009123;GO:0042278;GO:0046128;GO:1901068;GO:0046483;GO:1901360;GO:1901135;GO:0009259;GO:0042451;GO:0046129;GO:1901070;GO:0019693;GO:0009117;GO:0009150;GO:0006163;GO:0006753;GO:0072521;GO:0009260;GO:0046390;GO:0044271;GO:1901137;GO:0009127;GO:0009168;GO:0009152;GO:0009119;GO:0006177;GO:0046037;GO:…	nucleobase-containing compound biosynthetic process;aromatic compound biosynthetic process;heterocycle biosynthetic process;organic cyclic compound biosynthetic process;purine nucleoside monophosphate metabolic process;purine ribonucleoside monophosphate metabolic process;nucleobase-containing compound metabolic process;ribonucleoside monophosphate metabolic process;cellular aromatic compound met…	biological_process	GO:0005488;GO:0046872;GO:0043169;GO:0097159;GO:0043167;GO:1901363;GO:0003674;GO:0003922;GO:0016884;GO:0097367;GO:0016879;GO:0008144;GO:0032559;GO:0030554;GO:0005524;GO:0017076;GO:0032553;GO:0032555;GO:0035639;GO:0016874;GO:0043168;GO:0000166;GO:1901265;GO:0036094;GO:0003824;	binding;metal ion binding;cation binding;organic cyclic compound binding;ion binding;heterocyclic compound binding;molecular_function;GMP synthase (glutamine-hydrolyzing) activity;carbon-nitrogen ligase activity, with glutamine as amido-N-donor;carbohydrate derivative binding;ligase activity, forming carbon-nitrogen bonds;drug binding;adenyl ribonucleotide binding;adenyl nucleotide binding;ATP bi…	molecular_function						4.48824e-24
evm.TU.ctg356.36				GO:0005515;GO:0005488;GO:0003674;	protein binding;binding;molecular_function;	molecular_function						4.91224e-24
evm.TU.ctg420.17				GO:0005515;GO:0005488;GO:0003674;	protein binding;binding;molecular_function;	molecular_function				mRNA surveillance pathway;	dpx03015;	6.69848e-24
evm.TU.ctg810.2												7.15301e-24
evm.TU.ctg1912.2	GO:0044085;GO:0022607;GO:0071840;GO:0016043;GO:0065003;GO:0051259;GO:0070206;GO:0043933;GO:0009987;GO:0008150;	cellular component biogenesis;cellular component assembly;cellular component organization or biogenesis;cellular component organization;macromolecular complex assembly;protein oligomerization;protein trimerization;macromolecular complex subunit organization;cellular process;biological_process;	biological_process				GO:0016020;GO:0005575;GO:0019867;	membrane;cellular_component;outer membrane;	cellular_component			7.59965e-24
evm.TU.ctg354.33	GO:0006665;GO:0006672;GO:0006643;GO:0009987;GO:0034641;GO:0006807;GO:0071704;GO:0044238;GO:0006629;GO:0008150;GO:0044237;GO:0044255;GO:1901564;GO:0008152;GO:0043603;	sphingolipid metabolic process;ceramide metabolic process;membrane lipid metabolic process;cellular process;cellular nitrogen compound metabolic process;nitrogen compound metabolic process;organic substance metabolic process;primary metabolic process;lipid metabolic process;biological_process;cellular metabolic process;cellular lipid metabolic process;organonitrogen compound metabolic process;met…	biological_process	GO:0016810;GO:0016811;GO:0003674;GO:0016787;GO:0003824;	hydrolase activity, acting on carbon-nitrogen (but not peptide) bonds;hydrolase activity, acting on carbon-nitrogen (but not peptide) bonds, in linear amides;molecular_function;hydrolase activity;catalytic activity;	molecular_function	GO:0016020;GO:0016021;GO:0005575;GO:0031224;GO:0044425;	membrane;integral component of membrane;cellular_component;intrinsic component of membrane;membrane part;	cellular_component			7.69692e-24
evm.TU.ctg99.26	GO:0050789;GO:0050794;GO:0065007;GO:0007154;GO:0007165;GO:0023052;GO:0050896;GO:0051716;GO:0035556;GO:1902531;GO:0010646;GO:0023051;GO:0009966;GO:0048583;GO:0051056;GO:0007264;GO:0009987;GO:0008150;	regulation of biological process;regulation of cellular process;biological regulation;cell communication;signal transduction;signaling;response to stimulus;cellular response to stimulus;intracellular signal transduction;regulation of intracellular signal transduction;regulation of cell communication;regulation of signaling;regulation of signal transduction;regulation of response to stimulus;regul…	biological_process	GO:0005515;GO:0005488;GO:0098772;GO:0030234;GO:0008047;GO:0030695;GO:0060589;GO:0005096;GO:0003674;	protein binding;binding;molecular function regulator;enzyme regulator activity;enzyme activator activity;GTPase regulator activity;nucleoside-triphosphatase regulator activity;GTPase activator activity;molecular_function;	molecular_function						8.42936e-24
evm.TU.ctg603.2												8.47866e-24
evm.TU.ctg42.34				GO:0016757;GO:0003674;GO:0003950;GO:0016763;GO:0016740;GO:0003824;	transferase activity, transferring glycosyl groups;molecular_function;NAD+ ADP-ribosyltransferase activity;transferase activity, transferring pentosyl groups;transferase activity;catalytic activity;	molecular_function	GO:0005575;GO:0043227;GO:0005634;GO:0043231;GO:0043226;GO:0043229;GO:0005623;GO:0044464;GO:0005622;GO:0044424;	cellular_component;membrane-bounded organelle;nucleus;intracellular membrane-bounded organelle;organelle;intracellular organelle;cell;cell part;intracellular;intracellular part;	cellular_component			9.47865e-24
evm.TU.ctg1055.5	GO:0051701;GO:0052126;GO:0052192;GO:0006810;GO:0046794;GO:0051234;GO:0019076;GO:0035890;GO:0035891;GO:0044419;GO:0051704;GO:0044403;GO:0051179;GO:0044766;GO:1902579;GO:0019058;GO:0030260;GO:0044409;GO:0046718;GO:0051806;GO:0051828;GO:0040011;GO:0016032;GO:0075519;GO:0075521;GO:0075606;GO:0075733;GO:0008150;	interaction with host;movement in host environment;movement in environment of other organism involved in symbiotic interaction;transport;transport of virus;establishment of localization;viral release from host cell;exit from host;exit from host cell;interspecies interaction between organisms;multi-organism process;symbiosis, encompassing mutualism through parasitism;localization;multi-organism tr…	biological_process	GO:0005488;GO:0003676;GO:0097159;GO:1901363;GO:0003674;	binding;nucleic acid binding;organic cyclic compound binding;heterocyclic compound binding;molecular_function;	molecular_function	GO:0005575;GO:0030430;GO:0044215;GO:0044216;GO:0044217;GO:0018995;GO:0033643;GO:0043657;GO:0019012;GO:0019028;GO:0044423;GO:0033646;GO:0043656;GO:0033647;GO:0033648;GO:0044163;GO:0042025;	cellular_component;host cell cytoplasm;other organism;other organism cell;other organism part;host;host cell part;host cell;virion;viral capsid;virion part;host intracellular part;intracellular region of host;host intracellular organelle;host intracellular membrane-bounded organelle;host cytoskeleton;host cell nucleus;	cellular_component			9.8018e-24
evm.TU.ctg501.1												1.08794e-23
evm.TU.ctg26.12	GO:0050789;GO:0050794;GO:0065007;GO:0060255;GO:0010468;GO:0019222;GO:0051171;GO:0080090;GO:0051252;GO:0019219;GO:0006355;GO:1903506;GO:2001141;GO:0009889;GO:0010556;GO:0031326;GO:2000112;GO:0031323;GO:0032774;GO:0006351;GO:0097659;GO:0050896;GO:0034654;GO:0019438;GO:0018130;GO:1901362;GO:0016070;GO:0006810;GO:0042221;GO:0009719;GO:0051234;GO:0009725;GO:0051179;GO:0009059;GO:0034645;GO:0090304;GO:…	regulation of biological process;regulation of cellular process;biological regulation;regulation of macromolecule metabolic process;regulation of gene expression;regulation of metabolic process;regulation of nitrogen compound metabolic process;regulation of primary metabolic process;regulation of RNA metabolic process;regulation of nucleobase-containing compound metabolic process;regulation of tr…	biological_process	GO:0005515;GO:0005488;GO:0003677;GO:0005215;GO:0003676;GO:0097159;GO:1901363;GO:0008565;GO:0003674;	protein binding;binding;DNA binding;transporter activity;nucleic acid binding;organic cyclic compound binding;heterocyclic compound binding;protein transporter activity;molecular_function;	molecular_function	GO:0005575;GO:0043227;GO:0005634;GO:0043231;GO:0043226;GO:0043229;GO:0005623;GO:0044464;GO:0005622;GO:0044424;	cellular_component;membrane-bounded organelle;nucleus;intracellular membrane-bounded organelle;organelle;intracellular organelle;cell;cell part;intracellular;intracellular part;	cellular_component			1.21198e-23
evm.TU.ctg43.66	GO:0050789;GO:0050794;GO:0065007;GO:0060255;GO:0010468;GO:0019222;GO:0051171;GO:0080090;GO:0051252;GO:0019219;GO:0006355;GO:1903506;GO:2001141;GO:0009889;GO:0010556;GO:0031326;GO:2000112;GO:0031323;GO:0032774;GO:0006351;GO:0097659;GO:0034654;GO:0019438;GO:0018130;GO:1901362;GO:0016070;GO:0005975;GO:0009059;GO:0034645;GO:0090304;GO:0006139;GO:0010467;GO:0006725;GO:0044260;GO:0046483;GO:1901360;GO:…	regulation of biological process;regulation of cellular process;biological regulation;regulation of macromolecule metabolic process;regulation of gene expression;regulation of metabolic process;regulation of nitrogen compound metabolic process;regulation of primary metabolic process;regulation of RNA metabolic process;regulation of nucleobase-containing compound metabolic process;regulation of tr…	biological_process	GO:0005488;GO:0003677;GO:0046872;GO:0043169;GO:0003676;GO:0008270;GO:0016810;GO:0046914;GO:0097159;GO:0043167;GO:1901363;GO:0003674;GO:0097367;GO:0016746;GO:0008144;GO:0032559;GO:0030554;GO:0016818;GO:0005524;GO:0016787;GO:0017076;GO:0032553;GO:0032555;GO:0016817;GO:0035639;GO:0043168;GO:0000166;GO:1901265;GO:0016740;GO:0036094;GO:0003824;	binding;DNA binding;metal ion binding;cation binding;nucleic acid binding;zinc ion binding;hydrolase activity, acting on carbon-nitrogen (but not peptide) bonds;transition metal ion binding;organic cyclic compound binding;ion binding;heterocyclic compound binding;molecular_function;carbohydrate derivative binding;transferase activity, transferring acyl groups;drug binding;adenyl ribonucleotide bi…	molecular_function	GO:0005575;GO:0043227;GO:0005634;GO:0043231;GO:0043226;GO:0043229;GO:0005623;GO:0044464;GO:0005622;GO:0044424;	cellular_component;membrane-bounded organelle;nucleus;intracellular membrane-bounded organelle;organelle;intracellular organelle;cell;cell part;intracellular;intracellular part;	cellular_component	Glycerophospholipid metabolism;Glycerolipid metabolism;Metabolic pathways;	dpx00564;dpx00561;dpx01100;	1.52071e-23
evm.TU.ctg645.19				GO:0016773;GO:0003674;GO:0016772;GO:0016740;GO:0003824;	phosphotransferase activity, alcohol group as acceptor;molecular_function;transferase activity, transferring phosphorus-containing groups;transferase activity;catalytic activity;	molecular_function				Phosphatidylinositol signaling system;Metabolic pathways;Inositol phosphate metabolism;	dpx04070;dpx01100;dpx00562;	1.52762e-23
evm.TU.ctg997.1	GO:1901362;GO:1901360;GO:0008202;GO:0006694;GO:0009987;GO:1901576;GO:0006807;GO:0008610;GO:0071704;GO:0044238;GO:0009058;GO:0006629;GO:0008150;GO:0044237;GO:1901564;GO:0006520;GO:0044281;GO:0008152;GO:0055114;GO:0006082;GO:0019752;GO:0043436;	organic cyclic compound biosynthetic process;organic cyclic compound metabolic process;steroid metabolic process;steroid biosynthetic process;cellular process;organic substance biosynthetic process;nitrogen compound metabolic process;lipid biosynthetic process;organic substance metabolic process;primary metabolic process;biosynthetic process;lipid metabolic process;biological_process;cellular met…	biological_process	GO:0005488;GO:0046872;GO:0043169;GO:0016757;GO:0097159;GO:0043167;GO:1901363;GO:0003674;GO:0003950;GO:0003854;GO:0016229;GO:0033764;GO:0016763;GO:0051287;GO:0000166;GO:1901265;GO:0016740;GO:0016616;GO:0016614;GO:0036094;GO:0048037;GO:0050662;GO:0016491;GO:0003824;	binding;metal ion binding;cation binding;transferase activity, transferring glycosyl groups;organic cyclic compound binding;ion binding;heterocyclic compound binding;molecular_function;NAD+ ADP-ribosyltransferase activity;3-beta-hydroxy-delta5-steroid dehydrogenase activity;steroid dehydrogenase activity;steroid dehydrogenase activity, acting on the CH-OH group of donors, NAD or NADP as acceptor;…	molecular_function	GO:0005575;GO:0043227;GO:0005634;GO:0043231;GO:0043226;GO:0043229;GO:0005623;GO:0044464;GO:0005622;GO:0044424;	cellular_component;membrane-bounded organelle;nucleus;intracellular membrane-bounded organelle;organelle;intracellular organelle;cell;cell part;intracellular;intracellular part;	cellular_component	Amino sugar and nucleotide sugar metabolism;Metabolic pathways;	dpx00520;dpx01100;	1.82246e-23
evm.TU.ctg230.6				GO:0016757;GO:0003674;GO:0016740;GO:0003824;	transferase activity, transferring glycosyl groups;molecular_function;transferase activity;catalytic activity;	molecular_function	GO:0016020;GO:0005575;	membrane;cellular_component;	cellular_component	Other types of O-glycan biosynthesis;	dpx00514;	2.4086e-23
evm.TU.ctg627.17	GO:0050789;GO:0050794;GO:0065007;GO:0060255;GO:0010468;GO:0019222;GO:0051171;GO:0080090;GO:0051252;GO:0019219;GO:0006355;GO:1903506;GO:2001141;GO:0009889;GO:0010556;GO:0031326;GO:2000112;GO:0007154;GO:0007165;GO:0031323;GO:0023052;GO:0032774;GO:0006351;GO:0097659;GO:0050896;GO:0034654;GO:0051716;GO:0019438;GO:0018130;GO:0035556;GO:1901362;GO:0016070;GO:0009059;GO:0034645;GO:0090304;GO:0006139;GO:…	regulation of biological process;regulation of cellular process;biological regulation;regulation of macromolecule metabolic process;regulation of gene expression;regulation of metabolic process;regulation of nitrogen compound metabolic process;regulation of primary metabolic process;regulation of RNA metabolic process;regulation of nucleobase-containing compound metabolic process;regulation of tr…	biological_process	GO:0005515;GO:0005488;GO:0003677;GO:0046872;GO:0043169;GO:0003676;GO:0008270;GO:0046914;GO:0097159;GO:0043167;GO:1901363;GO:0003674;GO:0097367;GO:0008144;GO:0032559;GO:0030554;GO:0016818;GO:0005524;GO:0016787;GO:0017076;GO:0032553;GO:0032555;GO:0016817;GO:0035639;GO:0043168;GO:0000166;GO:1901265;GO:0036094;GO:0003824;	protein binding;binding;DNA binding;metal ion binding;cation binding;nucleic acid binding;zinc ion binding;transition metal ion binding;organic cyclic compound binding;ion binding;heterocyclic compound binding;molecular_function;carbohydrate derivative binding;drug binding;adenyl ribonucleotide binding;adenyl nucleotide binding;hydrolase activity, acting on acid anhydrides, in phosphorus-containi…	molecular_function	GO:0016020;GO:0005575;GO:0043227;GO:0005634;GO:0043231;GO:0043226;GO:0043229;GO:0005623;GO:0044464;GO:0005622;GO:0044424;	membrane;cellular_component;membrane-bounded organelle;nucleus;intracellular membrane-bounded organelle;organelle;intracellular organelle;cell;cell part;intracellular;intracellular part;	cellular_component			2.51766e-23
evm.TU.ctg116.17				GO:0005515;GO:0005488;GO:0003774;GO:0097159;GO:0043167;GO:1901363;GO:0003674;GO:0097367;GO:0008144;GO:0032559;GO:0030554;GO:0016462;GO:0016818;GO:0005524;GO:0017111;GO:0016787;GO:0017076;GO:0032553;GO:0032555;GO:0016817;GO:0035639;GO:0043168;GO:0000166;GO:1901265;GO:0036094;GO:0003824;	protein binding;binding;motor activity;organic cyclic compound binding;ion binding;heterocyclic compound binding;molecular_function;carbohydrate derivative binding;drug binding;adenyl ribonucleotide binding;adenyl nucleotide binding;pyrophosphatase activity;hydrolase activity, acting on acid anhydrides, in phosphorus-containing anhydrides;ATP binding;nucleoside-triphosphatase activity;hydrolase a…	molecular_function	GO:0005575;GO:0016459;GO:0005856;GO:0015629;GO:0044430;GO:0044422;GO:0044446;GO:0043226;GO:0043229;GO:0005623;GO:0044464;GO:0043232;GO:0043228;GO:0005622;GO:0044424;GO:0032991;	cellular_component;myosin complex;cytoskeleton;actin cytoskeleton;cytoskeletal part;organelle part;intracellular organelle part;organelle;intracellular organelle;cell;cell part;intracellular non-membrane-bounded organelle;non-membrane-bounded organelle;intracellular;intracellular part;macromolecular complex;	cellular_component			2.52825e-23
evm.TU.ctg755.1	GO:0015980;GO:0045333;GO:0006091;GO:0009061;GO:0015947;GO:0015948;GO:0015975;GO:0043446;GO:0043447;GO:0009987;GO:0044249;GO:1901576;GO:0071704;GO:0009058;GO:0008150;GO:0044237;GO:0008152;GO:0055114;	energy derivation by oxidation of organic compounds;cellular respiration;generation of precursor metabolites and energy;anaerobic respiration;methane metabolic process;methanogenesis;energy derivation by oxidation of reduced inorganic compounds;cellular alkane metabolic process;alkane biosynthetic process;cellular process;cellular biosynthetic process;organic substance biosynthetic process;organi…	biological_process	GO:0005515;GO:0005488;GO:0030269;GO:0042086;GO:0008172;GO:0003674;GO:0008168;GO:0016741;GO:0016740;GO:0003824;	protein binding;binding;tetrahydromethanopterin S-methyltransferase activity;5-methyl-5,6,7,8-tetrahydromethanopterin-dependent methyltransferase activity;S-methyltransferase activity;molecular_function;methyltransferase activity;transferase activity, transferring one-carbon groups;transferase activity;catalytic activity;	molecular_function	GO:0016020;GO:0005575;	membrane;cellular_component;	cellular_component			2.75155e-23
evm.TU.ctg953.7				GO:0005515;GO:0005488;GO:0046872;GO:0043169;GO:0008270;GO:0046914;GO:0043167;GO:0003674;GO:0005198;	protein binding;binding;metal ion binding;cation binding;zinc ion binding;transition metal ion binding;ion binding;molecular_function;structural molecule activity;	molecular_function	GO:0005575;GO:0019012;GO:0019031;GO:0036338;GO:0044423;	cellular_component;virion;viral envelope;viral membrane;virion part;	cellular_component			2.79337e-23
evm.TU.ctg343.15	GO:0050789;GO:0050794;GO:0065007;GO:0016070;GO:0006810;GO:0016071;GO:0051234;GO:0051179;GO:0017038;GO:0090304;GO:0006913;GO:0051169;GO:0006370;GO:0006139;GO:0010467;GO:0006397;GO:0006725;GO:0046483;GO:1901360;GO:0043170;GO:0006606;GO:0034504;GO:0051170;GO:0042592;GO:0019725;GO:0065008;GO:0006886;GO:0046907;GO:0051649;GO:0006396;GO:0009987;GO:0071702;GO:0045454;GO:0072594;GO:0034613;GO:0070727;GO:…	regulation of biological process;regulation of cellular process;biological regulation;RNA metabolic process;transport;mRNA metabolic process;establishment of localization;localization;protein import;nucleic acid metabolic process;nucleocytoplasmic transport;nuclear transport;7-methylguanosine mRNA capping;nucleobase-containing compound metabolic process;gene expression;mRNA processing;cellular ar…	biological_process	GO:0005515;GO:0005488;GO:0005215;GO:0015036;GO:0016779;GO:0004484;GO:0008192;GO:0070568;GO:0015035;GO:0009055;GO:0008565;GO:0003674;GO:0016772;GO:0016667;GO:0016740;GO:0016491;GO:0003824;	protein binding;binding;transporter activity;disulfide oxidoreductase activity;nucleotidyltransferase activity;mRNA guanylyltransferase activity;RNA guanylyltransferase activity;guanylyltransferase activity;protein disulfide oxidoreductase activity;electron carrier activity;protein transporter activity;molecular_function;transferase activity, transferring phosphorus-containing groups;oxidoreducta…	molecular_function	GO:0005575;GO:0043227;GO:0005634;GO:0043231;GO:0043226;GO:0043229;GO:0005623;GO:0044464;GO:0005622;GO:0044424;GO:0005737;	cellular_component;membrane-bounded organelle;nucleus;intracellular membrane-bounded organelle;organelle;intracellular organelle;cell;cell part;intracellular;intracellular part;cytoplasm;	cellular_component	RNA transport;	dpx03013;	2.82972e-23
evm.TU.ctg28.11	GO:0034654;GO:0019438;GO:0018130;GO:1901362;GO:0009126;GO:0009167;GO:0006139;GO:0009161;GO:0006725;GO:0009123;GO:0042278;GO:0046128;GO:1901068;GO:0046483;GO:1901360;GO:1901135;GO:0009259;GO:0042451;GO:0046129;GO:1901070;GO:0019693;GO:0009117;GO:0009150;GO:0006163;GO:0006753;GO:0072521;GO:0009260;GO:0046390;GO:0044271;GO:1901137;GO:0009127;GO:0009168;GO:0009152;GO:0009119;GO:0006177;GO:0046037;GO:…	nucleobase-containing compound biosynthetic process;aromatic compound biosynthetic process;heterocycle biosynthetic process;organic cyclic compound biosynthetic process;purine nucleoside monophosphate metabolic process;purine ribonucleoside monophosphate metabolic process;nucleobase-containing compound metabolic process;ribonucleoside monophosphate metabolic process;cellular aromatic compound met…	biological_process	GO:0005488;GO:0016779;GO:0097159;GO:0043167;GO:1901363;GO:0003674;GO:0003922;GO:0016772;GO:0016884;GO:0097367;GO:0016879;GO:0004066;GO:0008144;GO:0032559;GO:0030554;GO:0005524;GO:0004810;GO:1990817;GO:0016787;GO:0070566;GO:0017076;GO:0032553;GO:0032555;GO:0004652;GO:0035639;GO:0016874;GO:0043168;GO:0000166;GO:1901265;GO:0016740;GO:0036094;GO:0003824;	binding;nucleotidyltransferase activity;organic cyclic compound binding;ion binding;heterocyclic compound binding;molecular_function;GMP synthase (glutamine-hydrolyzing) activity;transferase activity, transferring phosphorus-containing groups;carbon-nitrogen ligase activity, with glutamine as amido-N-donor;carbohydrate derivative binding;ligase activity, forming carbon-nitrogen bonds;asparagine s…	molecular_function				Purine metabolism;Metabolic pathways;Drug metabolism - other enzymes;	dpx00230;dpx01100;dpx00983;	3.23873e-23
evm.TU.ctg176.4												3.58163e-23
evm.TU.ctg46.30	GO:0006464;GO:0036211;GO:0009057;GO:0070647;GO:0044260;GO:0043170;GO:0043412;GO:0032446;GO:0044265;GO:0009987;GO:0016567;GO:0006508;GO:0044248;GO:1901575;GO:0006807;GO:0009056;GO:0071704;GO:1901565;GO:0030163;GO:0006511;GO:0019941;GO:0043632;GO:0044238;GO:0044257;GO:0051603;GO:0008150;GO:0044237;GO:0019538;GO:0044267;GO:1901564;GO:0008152;	cellular protein modification process;protein modification process;macromolecule catabolic process;protein modification by small protein conjugation or removal;cellular macromolecule metabolic process;macromolecule metabolic process;macromolecule modification;protein modification by small protein conjugation;cellular macromolecule catabolic process;cellular process;protein ubiquitination;proteoly…	biological_process	GO:0061630;GO:0061659;GO:0003674;GO:0004842;GO:0019787;GO:0034450;GO:0016740;GO:0003824;	ubiquitin protein ligase activity;ubiquitin-like protein ligase activity;molecular_function;ubiquitin-protein transferase activity;ubiquitin-like protein transferase activity;ubiquitin-ubiquitin ligase activity;transferase activity;catalytic activity;	molecular_function	GO:0005575;GO:0005623;GO:0044464;GO:0000151;GO:1902494;GO:0005622;GO:1990234;GO:0044424;GO:0032991;	cellular_component;cell;cell part;ubiquitin ligase complex;catalytic complex;intracellular;transferase complex;intracellular part;macromolecular complex;	cellular_component	Ubiquitin mediated proteolysis;Protein processing in endoplasmic reticulum;	dpx04120;dpx04141;	3.78604e-23
evm.TU.ctg4711.2				GO:0005488;GO:0046872;GO:0043169;GO:0003676;GO:0097159;GO:0043167;GO:1901363;GO:0003674;GO:0016787;GO:0003824;	binding;metal ion binding;cation binding;nucleic acid binding;organic cyclic compound binding;ion binding;heterocyclic compound binding;molecular_function;hydrolase activity;catalytic activity;	molecular_function						3.79495e-23
evm.TU.ctg128.11	GO:0071840;GO:0048856;GO:0032502;GO:0016043;GO:0009653;GO:0048869;GO:0000902;GO:0032989;GO:0009987;GO:0008150;	cellular component organization or biogenesis;anatomical structure development;developmental process;cellular component organization;anatomical structure morphogenesis;cellular developmental process;cell morphogenesis;cellular component morphogenesis;cellular process;biological_process;	biological_process									4.14859e-23
evm.TU.ctg356.51	GO:0055085;GO:0006810;GO:0051234;GO:0051179;GO:0008150;	transmembrane transport;transport;establishment of localization;localization;biological_process;	biological_process	GO:0022857;GO:0005215;GO:0003674;	transmembrane transporter activity;transporter activity;molecular_function;	molecular_function	GO:0016020;GO:0016021;GO:0005575;GO:0031224;GO:0044425;	membrane;integral component of membrane;cellular_component;intrinsic component of membrane;membrane part;	cellular_component			4.9609e-23
evm.TU.ctg37.19				GO:0008146;GO:0016782;GO:0003674;GO:0016740;GO:0003824;	sulfotransferase activity;transferase activity, transferring sulfur-containing groups;molecular_function;transferase activity;catalytic activity;	molecular_function						5.40143e-23
evm.TU.ctg13.29	GO:0005975;GO:0009987;GO:0006807;GO:0071704;GO:0044238;GO:0009058;GO:0008150;GO:0044237;GO:1901564;GO:0006520;GO:0044281;GO:0008152;GO:0006082;GO:0019752;GO:0043436;	carbohydrate metabolic process;cellular process;nitrogen compound metabolic process;organic substance metabolic process;primary metabolic process;biosynthetic process;biological_process;cellular metabolic process;organonitrogen compound metabolic process;cellular amino acid metabolic process;small molecule metabolic process;metabolic process;organic acid metabolic process;carboxylic acid metaboli…	biological_process	GO:0005488;GO:0004553;GO:0016798;GO:0097159;GO:0043167;GO:1901363;GO:0003674;GO:0008144;GO:0016787;GO:0016829;GO:0043168;GO:0019842;GO:0030170;GO:0070279;GO:0036094;GO:0048037;GO:0050662;GO:0003824;	binding;hydrolase activity, hydrolyzing O-glycosyl compounds;hydrolase activity, acting on glycosyl bonds;organic cyclic compound binding;ion binding;heterocyclic compound binding;molecular_function;drug binding;hydrolase activity;lyase activity;anion binding;vitamin binding;pyridoxal phosphate binding;vitamin B6 binding;small molecule binding;cofactor binding;coenzyme binding;catalytic activity;	molecular_function				Carbon metabolism;Biosynthesis of amino acids;2-Oxocarboxylic acid metabolism;Alanine, aspartate and glutamate metabolism;Metabolic pathways;	dpx01200;dpx01230;dpx01210;dpx00250;dpx01100;	6.09385e-23
evm.TU.ctg71.20_evm.TU.ctg71.19												7.27859e-23
evm.TU.ctg77.42	GO:0050789;GO:0050794;GO:0065007;GO:0060255;GO:0010468;GO:0019222;GO:0051171;GO:0080090;GO:0051252;GO:0019219;GO:0006355;GO:1903506;GO:2001141;GO:0009889;GO:0010556;GO:0031326;GO:2000112;GO:0031323;GO:0032774;GO:0006351;GO:0097659;GO:0034654;GO:0019438;GO:0018130;GO:1901362;GO:0016070;GO:0009059;GO:0034645;GO:0090304;GO:0006139;GO:0010467;GO:0006725;GO:0044260;GO:0046483;GO:1901360;GO:0043170;GO:…	regulation of biological process;regulation of cellular process;biological regulation;regulation of macromolecule metabolic process;regulation of gene expression;regulation of metabolic process;regulation of nitrogen compound metabolic process;regulation of primary metabolic process;regulation of RNA metabolic process;regulation of nucleobase-containing compound metabolic process;regulation of tr…	biological_process	GO:0005515;GO:0005488;GO:0003700;GO:0003674;	protein binding;binding;transcription factor activity, sequence-specific DNA binding;molecular_function;	molecular_function				Mitophagy - animal;Autophagy - animal;	dpx04137;dpx04140;	7.51584e-23
evm.TU.ctg339.10	GO:0050789;GO:0050794;GO:0065007;GO:0060255;GO:0010468;GO:0019222;GO:0051171;GO:0080090;GO:0051252;GO:0019219;GO:0006355;GO:1903506;GO:2001141;GO:0009889;GO:0010556;GO:0031326;GO:2000112;GO:0031323;GO:0032774;GO:0006351;GO:0097659;GO:0034654;GO:0019438;GO:0018130;GO:1901362;GO:0016070;GO:0009059;GO:0034645;GO:0090304;GO:0006139;GO:0010467;GO:0006725;GO:0044260;GO:0046483;GO:1901360;GO:0043170;GO:…	regulation of biological process;regulation of cellular process;biological regulation;regulation of macromolecule metabolic process;regulation of gene expression;regulation of metabolic process;regulation of nitrogen compound metabolic process;regulation of primary metabolic process;regulation of RNA metabolic process;regulation of nucleobase-containing compound metabolic process;regulation of tr…	biological_process	GO:0005515;GO:0005488;GO:0042393;GO:0097159;GO:0043167;GO:1901363;GO:0003674;GO:0097367;GO:0008144;GO:0032559;GO:0030554;GO:0005524;GO:0016787;GO:0017076;GO:0032553;GO:0032555;GO:0016817;GO:0035639;GO:0043168;GO:0000166;GO:1901265;GO:0036094;GO:0003824;	protein binding;binding;histone binding;organic cyclic compound binding;ion binding;heterocyclic compound binding;molecular_function;carbohydrate derivative binding;drug binding;adenyl ribonucleotide binding;adenyl nucleotide binding;ATP binding;hydrolase activity;purine nucleotide binding;ribonucleotide binding;purine ribonucleotide binding;hydrolase activity, acting on acid anhydrides;purine ri…	molecular_function	GO:0005575;GO:0043227;GO:0005634;GO:0043231;GO:0043226;GO:0043229;GO:0005623;GO:0044464;GO:0005622;GO:0044424;	cellular_component;membrane-bounded organelle;nucleus;intracellular membrane-bounded organelle;organelle;intracellular organelle;cell;cell part;intracellular;intracellular part;	cellular_component			8.12328e-23
evm.TU.ctg208.21	GO:0005975;GO:0071704;GO:0044238;GO:0008150;GO:0008152;	carbohydrate metabolic process;organic substance metabolic process;primary metabolic process;biological_process;metabolic process;	biological_process	GO:0005515;GO:0005488;GO:0004553;GO:0016798;GO:0003674;GO:0016787;GO:0003824;	protein binding;binding;hydrolase activity, hydrolyzing O-glycosyl compounds;hydrolase activity, acting on glycosyl bonds;molecular_function;hydrolase activity;catalytic activity;	molecular_function				Wnt signaling pathway;	dpx04310;	1.66111e-22
evm.TU.ctg1103.7	GO:0050789;GO:0050794;GO:0065007;GO:0007154;GO:0007165;GO:0023052;GO:0050896;GO:0051716;GO:0006810;GO:0051234;GO:0051179;GO:0009987;GO:0008150;	regulation of biological process;regulation of cellular process;biological regulation;cell communication;signal transduction;signaling;response to stimulus;cellular response to stimulus;transport;establishment of localization;localization;cellular process;biological_process;	biological_process	GO:0005515;GO:0005488;GO:0003674;	protein binding;binding;molecular_function;	molecular_function	GO:0016020;GO:0005575;GO:0005886;GO:0071944;GO:0005623;GO:0044464;	membrane;cellular_component;plasma membrane;cell periphery;cell;cell part;	cellular_component			1.68169e-22
evm.TU.ctg1403.2	GO:0006810;GO:0051234;GO:0051179;GO:0071702;GO:0071705;GO:0015833;GO:0042886;GO:0008150;	transport;establishment of localization;localization;organic substance transport;nitrogen compound transport;peptide transport;amide transport;biological_process;	biological_process	GO:0005488;GO:0046872;GO:0043169;GO:0097159;GO:0043167;GO:1901363;GO:0003674;GO:0097367;GO:0008144;GO:0032559;GO:0030554;GO:0005524;GO:0017076;GO:0032553;GO:0032555;GO:0035639;GO:0043168;GO:0000166;GO:1901265;GO:0036094;	binding;metal ion binding;cation binding;organic cyclic compound binding;ion binding;heterocyclic compound binding;molecular_function;carbohydrate derivative binding;drug binding;adenyl ribonucleotide binding;adenyl nucleotide binding;ATP binding;purine nucleotide binding;ribonucleotide binding;purine ribonucleotide binding;purine ribonucleoside triphosphate binding;anion binding;nucleotide bindi…	molecular_function						1.75114e-22
evm.TU.ctg290.2	GO:0055085;GO:0006810;GO:0051234;GO:0006811;GO:0051179;GO:0006820;GO:0015698;GO:0006821;GO:0008150;	transmembrane transport;transport;establishment of localization;ion transport;localization;anion transport;inorganic anion transport;chloride transport;biological_process;	biological_process	GO:0005216;GO:0015267;GO:0022803;GO:0022838;GO:0022857;GO:0015075;GO:0022836;GO:0022839;GO:0015318;GO:0005215;GO:0005244;GO:0022832;GO:0008509;GO:0015103;GO:0005247;GO:0005253;GO:0005254;GO:0008308;GO:0015108;GO:0003674;	ion channel activity;channel activity;passive transmembrane transporter activity;substrate-specific channel activity;transmembrane transporter activity;ion transmembrane transporter activity;gated channel activity;ion gated channel activity;inorganic solute uptake transmembrane transporter activity;transporter activity;voltage-gated ion channel activity;voltage-gated channel activity;anion transm…	molecular_function	GO:0016020;GO:0005575;	membrane;cellular_component;	cellular_component			1.88914e-22
evm.TU.ctg205.6	GO:0055085;GO:0006810;GO:0051234;GO:0006811;GO:0003333;GO:0006865;GO:0034220;GO:0051179;GO:0006820;GO:0098656;GO:1903825;GO:0043170;GO:0015711;GO:0015849;GO:0046942;GO:0071702;GO:0006508;GO:0071705;GO:0006807;GO:0071704;GO:0044238;GO:0008150;GO:0019538;GO:1901564;GO:0008152;	transmembrane transport;transport;establishment of localization;ion transport;amino acid transmembrane transport;amino acid transport;ion transmembrane transport;localization;anion transport;anion transmembrane transport;organic acid transmembrane transport;macromolecule metabolic process;organic anion transport;organic acid transport;carboxylic acid transport;organic substance transport;proteoly…	biological_process	GO:0022857;GO:0015075;GO:0015318;GO:0005215;GO:0008509;GO:0015171;GO:0008514;GO:0008239;GO:0005342;GO:0046943;GO:0008233;GO:0008238;GO:0070011;GO:0003674;GO:0004177;GO:0016787;GO:0003824;	transmembrane transporter activity;ion transmembrane transporter activity;inorganic solute uptake transmembrane transporter activity;transporter activity;anion transmembrane transporter activity;amino acid transmembrane transporter activity;organic anion transmembrane transporter activity;dipeptidyl-peptidase activity;organic acid transmembrane transporter activity;carboxylic acid transmembrane t…	molecular_function	GO:0016020;GO:0005575;	membrane;cellular_component;	cellular_component			2.06059e-22
evm.TU.ctg15.34				GO:0005515;GO:0005488;GO:0003674;	protein binding;binding;molecular_function;	molecular_function						2.52688e-22
evm.TU.ctg664.1												2.6098e-22
evm.TU.ctg277.12	GO:0006810;GO:0048193;GO:0051234;GO:0006888;GO:0051179;GO:0016192;GO:0006886;GO:0046907;GO:0051649;GO:0071702;GO:0034613;GO:0070727;GO:0071705;GO:0051641;GO:0015031;GO:0015833;GO:0042886;GO:0045184;GO:0008104;GO:0008150;GO:0033036;	transport;Golgi vesicle transport;establishment of localization;ER to Golgi vesicle-mediated transport;localization;vesicle-mediated transport;intracellular protein transport;intracellular transport;establishment of localization in cell;organic substance transport;cellular protein localization;cellular macromolecule localization;nitrogen compound transport;cellular localization;protein transport;…	biological_process	GO:0005488;GO:0046872;GO:0043169;GO:0008270;GO:0046914;GO:0043167;GO:0003674;	binding;metal ion binding;cation binding;zinc ion binding;transition metal ion binding;ion binding;molecular_function;	molecular_function	GO:0016020;GO:0005575;GO:0044425;GO:0030133;GO:0030658;GO:0012507;GO:0030127;GO:0030134;GO:0005798;GO:0030120;GO:0030135;GO:0030660;GO:0030662;GO:0098588;GO:0012505;GO:0012506;GO:0030659;GO:0031090;GO:0043227;GO:0031410;GO:0031982;GO:0098796;GO:0044433;GO:0030117;GO:0048475;GO:0044422;GO:0098805;GO:0044446;GO:0043226;GO:0043229;GO:0005623;GO:0044464;GO:0005622;GO:0044424;GO:0032991;GO:0005737;GO:…	membrane;cellular_component;membrane part;transport vesicle;transport vesicle membrane;ER to Golgi transport vesicle membrane;COPII vesicle coat;ER to Golgi transport vesicle;Golgi-associated vesicle;vesicle coat;coated vesicle;Golgi-associated vesicle membrane;coated vesicle membrane;bounding membrane of organelle;endomembrane system;vesicle membrane;cytoplasmic vesicle membrane;organelle membra…	cellular_component	Protein processing in endoplasmic reticulum;	dpx04141;	3.17278e-22
evm.TU.ctg3.15	GO:0065007;GO:0006810;GO:0051234;GO:0071840;GO:0051179;GO:0007010;GO:0007016;GO:0016043;GO:0032507;GO:0045185;GO:0051651;GO:0016192;GO:0006887;GO:0006996;GO:0051235;GO:0065008;GO:0046903;GO:0032940;GO:0009987;GO:0034613;GO:0070727;GO:0051641;GO:0008104;GO:0008150;GO:0033036;GO:0008152;GO:0055114;	biological regulation;transport;establishment of localization;cellular component organization or biogenesis;localization;cytoskeleton organization;cytoskeletal anchoring at plasma membrane;cellular component organization;maintenance of protein location in cell;maintenance of protein location;maintenance of location in cell;vesicle-mediated transport;exocytosis;organelle organization;maintenance o…	biological_process	GO:0005515;GO:0005488;GO:0008092;GO:0003779;GO:0005102;GO:0005158;GO:0044877;GO:0016709;GO:0004506;GO:0005200;GO:0097159;GO:0043167;GO:1901363;GO:0003674;GO:0016705;GO:0005198;GO:0004497;GO:0043168;GO:0000166;GO:1901265;GO:0050660;GO:0036094;GO:0048037;GO:0050662;GO:0016491;GO:0003824;	protein binding;binding;cytoskeletal protein binding;actin binding;receptor binding;insulin receptor binding;macromolecular complex binding;oxidoreductase activity, acting on paired donors, with incorporation or reduction of molecular oxygen, NAD(P)H as one donor, and incorporation of one atom of oxygen;squalene monooxygenase activity;structural constituent of cytoskeleton;organic cyclic compound…	molecular_function	GO:0016020;GO:0016021;GO:0005575;GO:0031224;GO:0044425;GO:0030054;GO:0071944;GO:0005938;GO:0000145;GO:0044448;GO:0042995;GO:0001726;GO:0031252;GO:0005623;GO:0044464;GO:0005912;GO:0005924;GO:0005925;GO:0030055;GO:0070161;GO:0005622;GO:0044424;GO:0032991;GO:0005737;GO:0044444;	membrane;integral component of membrane;cellular_component;intrinsic component of membrane;membrane part;cell junction;cell periphery;cell cortex;exocyst;cell cortex part;cell projection;ruffle;cell leading edge;cell;cell part;adherens junction;cell-substrate adherens junction;focal adhesion;cell-substrate junction;anchoring junction;intracellular;intracellular part;macromolecular complex;cytopla…	cellular_component			3.75652e-22
evm.TU.ctg331.42												4.05958e-22
evm.TU.ctg96.62	GO:0032774;GO:0006351;GO:0097659;GO:0034654;GO:0055085;GO:0019438;GO:0018130;GO:1901362;GO:0006816;GO:0016070;GO:0006810;GO:0070588;GO:0051234;GO:0006811;GO:0098660;GO:0098655;GO:0098662;GO:0072511;GO:0034220;GO:0070838;GO:0051179;GO:0009059;GO:0034645;GO:0090304;GO:0006139;GO:0030001;GO:0010467;GO:0006725;GO:0006812;GO:0044260;GO:0046483;GO:1901360;GO:0043170;GO:0044271;GO:0009987;GO:0006352;GO:…	RNA biosynthetic process;transcription, DNA-templated;nucleic acid-templated transcription;nucleobase-containing compound biosynthetic process;transmembrane transport;aromatic compound biosynthetic process;heterocycle biosynthetic process;organic cyclic compound biosynthetic process;calcium ion transport;RNA metabolic process;transport;calcium ion transmembrane transport;establishment of localiza…	biological_process	GO:0005488;GO:0005216;GO:0015267;GO:0022803;GO:0022838;GO:0003677;GO:0005261;GO:0022857;GO:0015075;GO:0015318;GO:0005215;GO:0005262;GO:0015085;GO:0003676;GO:0022890;GO:0008324;GO:0046873;GO:0008233;GO:0070011;GO:0097159;GO:1901363;GO:0003674;GO:0004175;GO:0004197;GO:0008234;GO:0016787;GO:0003824;	binding;ion channel activity;channel activity;passive transmembrane transporter activity;substrate-specific channel activity;DNA binding;cation channel activity;transmembrane transporter activity;ion transmembrane transporter activity;inorganic solute uptake transmembrane transporter activity;transporter activity;calcium channel activity;calcium ion transmembrane transporter activity;nucleic acid…	molecular_function	GO:0016020;GO:0005575;	membrane;cellular_component;	cellular_component	Phosphatidylinositol signaling system;Autophagy - animal;	dpx04070;dpx04140;	4.84865e-22
evm.TU.ctg276.9				GO:0005515;GO:0005488;GO:0003674;	protein binding;binding;molecular_function;	molecular_function						5.60288e-22
evm.TU.ctg1103.1	GO:0016070;GO:0017144;GO:0009059;GO:0034645;GO:0090304;GO:0006139;GO:1901361;GO:0010467;GO:0019439;GO:0006725;GO:0044260;GO:0009074;GO:0046483;GO:1901360;GO:0043170;GO:0006558;GO:0006559;GO:1902221;GO:1902222;GO:0044271;GO:0044282;GO:0016054;GO:0046395;GO:0009072;GO:0006570;GO:0009987;GO:0042737;GO:0044249;GO:1901576;GO:0044248;GO:1901575;GO:0034641;GO:0006807;GO:0034660;GO:0009056;GO:0071704;GO:…	RNA metabolic process;drug metabolic process;macromolecule biosynthetic process;cellular macromolecule biosynthetic process;nucleic acid metabolic process;nucleobase-containing compound metabolic process;organic cyclic compound catabolic process;gene expression;aromatic compound catabolic process;cellular aromatic compound metabolic process;cellular macromolecule metabolic process;aromatic amino …	biological_process	GO:0005488;GO:0004411;GO:0097159;GO:0043167;GO:1901363;GO:0003674;GO:0016702;GO:0097367;GO:0051213;GO:0008144;GO:0032559;GO:0030554;GO:0016701;GO:0005524;GO:0017076;GO:0032553;GO:0032555;GO:0035639;GO:0016874;GO:0004812;GO:0016875;GO:0043168;GO:0000166;GO:1901265;GO:0036094;GO:0016491;GO:0003824;	binding;homogentisate 1,2-dioxygenase activity;organic cyclic compound binding;ion binding;heterocyclic compound binding;molecular_function;oxidoreductase activity, acting on single donors with incorporation of molecular oxygen, incorporation of two atoms of oxygen;carbohydrate derivative binding;dioxygenase activity;drug binding;adenyl ribonucleotide binding;adenyl nucleotide binding;oxidoreduct…	molecular_function	GO:0005575;GO:0005623;GO:0044464;GO:0005622;GO:0044424;GO:0005737;	cellular_component;cell;cell part;intracellular;intracellular part;cytoplasm;	cellular_component	Aminoacyl-tRNA biosynthesis;Porphyrin and chlorophyll metabolism;Metabolic pathways;	dpx00970;dpx00860;dpx01100;	5.66215e-22
evm.TU.ctg35.61	GO:0050789;GO:0050794;GO:0065007;GO:0007154;GO:0007165;GO:0023052;GO:0007186;GO:0050896;GO:0051716;GO:0009987;GO:0008150;	regulation of biological process;regulation of cellular process;biological regulation;cell communication;signal transduction;signaling;G-protein coupled receptor signaling pathway;response to stimulus;cellular response to stimulus;cellular process;biological_process;	biological_process	GO:0005488;GO:0004871;GO:0044877;GO:0097159;GO:0043167;GO:1901363;GO:0003674;GO:0097367;GO:0003924;GO:0031683;GO:0016462;GO:0016818;GO:0019001;GO:0017111;GO:0016787;GO:0032561;GO:0017076;GO:0032553;GO:0001883;GO:0005525;GO:0032549;GO:0032550;GO:0032555;GO:0001882;GO:0016817;GO:0035639;GO:0043168;GO:0000166;GO:1901265;GO:0036094;GO:0003824;	binding;signal transducer activity;macromolecular complex binding;organic cyclic compound binding;ion binding;heterocyclic compound binding;molecular_function;carbohydrate derivative binding;GTPase activity;G-protein beta/gamma-subunit complex binding;pyrophosphatase activity;hydrolase activity, acting on acid anhydrides, in phosphorus-containing anhydrides;guanyl nucleotide binding;nucleoside-tr…	molecular_function						9.17001e-22
evm.TU.ctg1343.3_evm.TU.ctg1343.2												9.6306e-22
evm.TU.ctg726.12_evm.TU.ctg726.9_evm.TU.ctg726.13				GO:0004190;GO:0070001;GO:0008233;GO:0070011;GO:0003674;GO:0004175;GO:0016787;GO:0003824;	aspartic-type endopeptidase activity;aspartic-type peptidase activity;peptidase activity;peptidase activity, acting on L-amino acid peptides;molecular_function;endopeptidase activity;hydrolase activity;catalytic activity;	molecular_function	GO:0016020;GO:0016021;GO:0005575;GO:0031224;GO:0044425;	membrane;integral component of membrane;cellular_component;intrinsic component of membrane;membrane part;	cellular_component			9.8217e-22
evm.TU.ctg152.17_evm.TU.ctg152.18							GO:0016020;GO:0005575;	membrane;cellular_component;	cellular_component			1.00069e-21
evm.TU.ctg299.8												1.18754e-21
evm.TU.ctg2026.1	GO:0032774;GO:0006351;GO:0097659;GO:0034654;GO:0019438;GO:0018130;GO:1901362;GO:0016070;GO:0009059;GO:0034645;GO:0090304;GO:0006139;GO:0010467;GO:0006725;GO:0044260;GO:0030258;GO:0046483;GO:1901360;GO:0043170;GO:0044271;GO:0046839;GO:0046856;GO:0016311;GO:0006796;GO:0006793;GO:0009987;GO:0044249;GO:1901576;GO:0006644;GO:0034641;GO:0046486;GO:0006650;GO:0006807;GO:0046488;GO:0071704;GO:0044238;GO:…	RNA biosynthetic process;transcription, DNA-templated;nucleic acid-templated transcription;nucleobase-containing compound biosynthetic process;aromatic compound biosynthetic process;heterocycle biosynthetic process;organic cyclic compound biosynthetic process;RNA metabolic process;macromolecule biosynthetic process;cellular macromolecule biosynthetic process;nucleic acid metabolic process;nucleob…	biological_process	GO:0005488;GO:0003677;GO:0003676;GO:0034062;GO:0003899;GO:0016779;GO:0097159;GO:1901363;GO:0003674;GO:0016772;GO:0034593;GO:0034596;GO:0034597;GO:0052866;GO:0016791;GO:0042578;GO:0016787;GO:0016788;GO:0016740;GO:0003824;	binding;DNA binding;nucleic acid binding;RNA polymerase activity;DNA-directed RNA polymerase activity;nucleotidyltransferase activity;organic cyclic compound binding;heterocyclic compound binding;molecular_function;transferase activity, transferring phosphorus-containing groups;phosphatidylinositol bisphosphate phosphatase activity;phosphatidylinositol phosphate 4-phosphatase activity;phosphatidy…	molecular_function				Phosphatidylinositol signaling system;	dpx04070;	1.22507e-21
evm.TU.ctg105.13	GO:0006810;GO:0051234;GO:0006811;GO:0051179;GO:0006820;GO:0008150;	transport;establishment of localization;ion transport;localization;anion transport;biological_process;	biological_process	GO:0022857;GO:0015075;GO:0005215;GO:0008509;GO:0003674;	transmembrane transporter activity;ion transmembrane transporter activity;transporter activity;anion transmembrane transporter activity;molecular_function;	molecular_function	GO:0016020;GO:0016021;GO:0005575;GO:0031224;GO:0044425;	membrane;integral component of membrane;cellular_component;intrinsic component of membrane;membrane part;	cellular_component			1.36163e-21
evm.TU.ctg180.9										Glycerolipid metabolism;Metabolic pathways;Retinol metabolism;	dpx00561;dpx01100;dpx00830;	1.51605e-21
evm.TU.ctg640.19				GO:0005515;GO:0005488;GO:0003674;	protein binding;binding;molecular_function;	molecular_function						1.67499e-21
evm.TU.ctg224.1	GO:0006810;GO:0051234;GO:0051179;GO:0006886;GO:0046907;GO:0051649;GO:0071702;GO:0034613;GO:0070727;GO:0071705;GO:0051641;GO:0015031;GO:0015833;GO:0042886;GO:0045184;GO:0008104;GO:0008150;GO:0033036;	transport;establishment of localization;localization;intracellular protein transport;intracellular transport;establishment of localization in cell;organic substance transport;cellular protein localization;cellular macromolecule localization;nitrogen compound transport;cellular localization;protein transport;peptide transport;amide transport;establishment of protein localization;protein localizati…	biological_process	GO:0005515;GO:0005488;GO:0051020;GO:0019899;GO:0017016;GO:0031267;GO:0004672;GO:0004674;GO:0016301;GO:0016773;GO:0003674;GO:0016772;GO:0008536;GO:0016740;GO:0003824;	protein binding;binding;GTPase binding;enzyme binding;Ras GTPase binding;small GTPase binding;protein kinase activity;protein serine/threonine kinase activity;kinase activity;phosphotransferase activity, alcohol group as acceptor;molecular_function;transferase activity, transferring phosphorus-containing groups;Ran GTPase binding;transferase activity;catalytic activity;	molecular_function						1.93129e-21
evm.TU.ctg21.4				GO:0005515;GO:0005488;GO:0005216;GO:0015267;GO:0022803;GO:0022838;GO:0005261;GO:0022857;GO:0015075;GO:0022836;GO:0022839;GO:0015318;GO:0005215;GO:0005262;GO:0008092;GO:0015085;GO:0022890;GO:0005244;GO:0022832;GO:0008324;GO:0046873;GO:0008017;GO:0015631;GO:0003674;	protein binding;binding;ion channel activity;channel activity;passive transmembrane transporter activity;substrate-specific channel activity;cation channel activity;transmembrane transporter activity;ion transmembrane transporter activity;gated channel activity;ion gated channel activity;inorganic solute uptake transmembrane transporter activity;transporter activity;calcium channel activity;cytos…	molecular_function	GO:0016020;GO:0016021;GO:0005575;GO:0031224;GO:0044425;	membrane;integral component of membrane;cellular_component;intrinsic component of membrane;membrane part;	cellular_component			1.98111e-21
evm.TU.ctg456.4	GO:0050789;GO:0050794;GO:0065007;GO:0060255;GO:0010468;GO:0019222;GO:0007154;GO:0007165;GO:0023052;GO:0050896;GO:0051716;GO:0048519;GO:0055085;GO:0010629;GO:0006401;GO:0006402;GO:0035556;GO:0010605;GO:0016070;GO:0005975;GO:0006810;GO:0009892;GO:0016071;GO:0051234;GO:0016051;GO:0051179;GO:0009312;GO:0000956;GO:0090304;GO:0034637;GO:0007264;GO:0006139;GO:0000184;GO:1901361;GO:0010467;GO:0009311;GO:…	regulation of biological process;regulation of cellular process;biological regulation;regulation of macromolecule metabolic process;regulation of gene expression;regulation of metabolic process;cell communication;signal transduction;signaling;response to stimulus;cellular response to stimulus;negative regulation of biological process;transmembrane transport;negative regulation of gene expression;…	biological_process	GO:0005515;GO:0005488;GO:0003677;GO:0046872;GO:0022857;GO:0043169;GO:0005215;GO:0003676;GO:0005085;GO:0051020;GO:0098772;GO:0019899;GO:0022804;GO:0008270;GO:0046914;GO:0015399;GO:0015405;GO:0042626;GO:0043492;GO:0097159;GO:0043167;GO:1901363;GO:0003674;GO:0097367;GO:0050307;GO:0016791;GO:0008144;GO:0032559;GO:0030554;GO:0042578;GO:0016462;GO:0016818;GO:0005524;GO:0017111;GO:0004386;GO:0016787;GO:…	protein binding;binding;DNA binding;metal ion binding;transmembrane transporter activity;cation binding;transporter activity;nucleic acid binding;guanyl-nucleotide exchange factor activity;GTPase binding;molecular function regulator;enzyme binding;active transmembrane transporter activity;zinc ion binding;transition metal ion binding;primary active transmembrane transporter activity;P-P-bond-hydr…	molecular_function	GO:0016020;GO:0016021;GO:0005575;GO:0031224;GO:0044425;GO:0005623;GO:0044464;GO:0005622;GO:0044424;GO:0005737;	membrane;integral component of membrane;cellular_component;intrinsic component of membrane;membrane part;cell;cell part;intracellular;intracellular part;cytoplasm;	cellular_component	ABC transporters;Peroxisome;	dpx02010;dpx04146;	2.40255e-21
evm.TU.ctg490.15	GO:0005975;GO:0016051;GO:0009059;GO:0005976;GO:0034645;GO:0034637;GO:0000271;GO:0033692;GO:0010467;GO:0044260;GO:0008653;GO:0009103;GO:0044264;GO:1901135;GO:0043170;GO:0016485;GO:0044262;GO:0051604;GO:1901137;GO:1903509;GO:0009987;GO:0006508;GO:0044249;GO:1901576;GO:0006807;GO:0008610;GO:0071704;GO:0044238;GO:0009058;GO:0006629;GO:0008150;GO:0044237;GO:0019538;GO:0044255;GO:1901564;GO:0008152;	carbohydrate metabolic process;carbohydrate biosynthetic process;macromolecule biosynthetic process;polysaccharide metabolic process;cellular macromolecule biosynthetic process;cellular carbohydrate biosynthetic process;polysaccharide biosynthetic process;cellular polysaccharide biosynthetic process;gene expression;cellular macromolecule metabolic process;lipopolysaccharide metabolic process;lipo…	biological_process	GO:0005488;GO:0003676;GO:0097159;GO:1901363;GO:0003674;GO:0004826;GO:0003723;GO:0016874;GO:0004812;GO:0016875;GO:0003824;	binding;nucleic acid binding;organic cyclic compound binding;heterocyclic compound binding;molecular_function;phenylalanine-tRNA ligase activity;RNA binding;ligase activity;aminoacyl-tRNA ligase activity;ligase activity, forming carbon-oxygen bonds;catalytic activity;	molecular_function	GO:0016020;GO:0016021;GO:0005575;GO:0031224;GO:0044425;	membrane;integral component of membrane;cellular_component;intrinsic component of membrane;membrane part;	cellular_component	Notch signaling pathway;	dpx04330;	2.71739e-21
evm.TU.ctg613.15	GO:0050789;GO:0050794;GO:0065007;GO:0007154;GO:0007165;GO:0023052;GO:0050896;GO:0051716;GO:0007166;GO:0048584;GO:0048518;GO:0048583;GO:0002376;GO:0006955;GO:0002253;GO:0002429;GO:0002757;GO:0002764;GO:0002768;GO:0050851;GO:0050852;GO:0050853;GO:0050776;GO:0002684;GO:0050778;GO:0009987;GO:0002682;GO:0008150;	regulation of biological process;regulation of cellular process;biological regulation;cell communication;signal transduction;signaling;response to stimulus;cellular response to stimulus;cell surface receptor signaling pathway;positive regulation of response to stimulus;positive regulation of biological process;regulation of response to stimulus;immune system process;immune response;activation of …	biological_process									3.03141e-21
evm.TU.ctg140.1	GO:0022610;GO:0007155;GO:0008150;	biological adhesion;cell adhesion;biological_process;	biological_process	GO:0005515;GO:0005488;GO:0003674;	protein binding;binding;molecular_function;	molecular_function	GO:0016020;GO:0016021;GO:0005575;GO:0031224;GO:0044425;	membrane;integral component of membrane;cellular_component;intrinsic component of membrane;membrane part;	cellular_component	TGF-beta signaling pathway;	dpx04350;	3.52405e-21
evm.TU.ctg261.37	GO:0051701;GO:0006810;GO:0051234;GO:0044764;GO:0071840;GO:0044419;GO:0051704;GO:0044403;GO:0051179;GO:0019064;GO:0039663;GO:0044800;GO:0044803;GO:0061025;GO:0019058;GO:0030260;GO:0044409;GO:0046718;GO:0051806;GO:0051828;GO:0016043;GO:0016032;GO:0046907;GO:0051649;GO:0009987;GO:0061024;GO:0051641;GO:0008150;	interaction with host;transport;establishment of localization;multi-organism cellular process;cellular component organization or biogenesis;interspecies interaction between organisms;multi-organism process;symbiosis, encompassing mutualism through parasitism;localization;fusion of virus membrane with host plasma membrane;membrane fusion involved in viral entry into host cell;multi-organism membra…	biological_process				GO:0005575;GO:0019012;GO:0019031;GO:0036338;GO:0044423;	cellular_component;virion;viral envelope;viral membrane;virion part;	cellular_component			4.60035e-21
evm.TU.ctg110.15	GO:0034654;GO:0055085;GO:0019438;GO:0018130;GO:1901362;GO:0006810;GO:0051234;GO:0006811;GO:0098660;GO:0017144;GO:0098655;GO:0098662;GO:0034220;GO:0051179;GO:0015672;GO:0009141;GO:0009144;GO:0009199;GO:0009205;GO:0046034;GO:0009126;GO:0009167;GO:0006139;GO:0009161;GO:1902600;GO:0006725;GO:0006812;GO:0009123;GO:0015985;GO:0015986;GO:0046483;GO:1901360;GO:1901135;GO:0009259;GO:0019693;GO:0009117;GO:…	nucleobase-containing compound biosynthetic process;transmembrane transport;aromatic compound biosynthetic process;heterocycle biosynthetic process;organic cyclic compound biosynthetic process;transport;establishment of localization;ion transport;inorganic ion transmembrane transport;drug metabolic process;cation transmembrane transport;inorganic cation transmembrane transport;ion transmembrane t…	biological_process	GO:0005488;GO:0022857;GO:0015075;GO:0015318;GO:0005215;GO:0015077;GO:0003676;GO:0022890;GO:0008324;GO:0015078;GO:0097159;GO:1901363;GO:0003674;GO:0016791;GO:0042578;GO:0016787;GO:0016788;GO:0003723;GO:0098519;GO:0003824;	binding;transmembrane transporter activity;ion transmembrane transporter activity;inorganic solute uptake transmembrane transporter activity;transporter activity;monovalent inorganic cation transmembrane transporter activity;nucleic acid binding;inorganic cation transmembrane transporter activity;cation transmembrane transporter activity;hydrogen ion transmembrane transporter activity;organic cyc…	molecular_function						6.16335e-21
evm.TU.ctg1045.7				GO:0003674;GO:0016627;GO:0016491;GO:0003824;	molecular_function;oxidoreductase activity, acting on the CH-CH group of donors;oxidoreductase activity;catalytic activity;	molecular_function				Carbon metabolism;Citrate cycle (TCA cycle);Metabolic pathways;Oxidative phosphorylation;	dpx01200;dpx00020;dpx01100;dpx00190;	6.44016e-21
evm.TU.ctg180.12										Glycerolipid metabolism;Metabolic pathways;Retinol metabolism;	dpx00561;dpx01100;dpx00830;	7.91803e-21
evm.TU.ctg227.15				GO:0005515;GO:0005488;GO:0003676;GO:0097159;GO:1901363;GO:0003674;	protein binding;binding;nucleic acid binding;organic cyclic compound binding;heterocyclic compound binding;molecular_function;	molecular_function	GO:0005575;GO:0005623;GO:0044464;GO:0005622;	cellular_component;cell;cell part;intracellular;	cellular_component	Endocytosis;Neuroactive ligand-receptor interaction;	dpx04144;dpx04080;	9.32023e-21
evm.TU.ctg666.2	GO:0008150;GO:0008152;	biological_process;metabolic process;	biological_process	GO:0016776;GO:0004017;GO:0050145;GO:0019205;GO:0016301;GO:0003674;GO:0016772;GO:0016746;GO:0016740;GO:0003824;	phosphotransferase activity, phosphate group as acceptor;adenylate kinase activity;nucleoside phosphate kinase activity;nucleobase-containing compound kinase activity;kinase activity;molecular_function;transferase activity, transferring phosphorus-containing groups;transferase activity, transferring acyl groups;transferase activity;catalytic activity;	molecular_function	GO:0016020;GO:0016021;GO:0005575;GO:0031224;GO:0044425;GO:0043226;GO:0043229;GO:0005623;GO:0044464;GO:0043232;GO:0043228;GO:0005622;GO:0044424;GO:0005811;GO:0012511;	membrane;integral component of membrane;cellular_component;intrinsic component of membrane;membrane part;organelle;intracellular organelle;cell;cell part;intracellular non-membrane-bounded organelle;non-membrane-bounded organelle;intracellular;intracellular part;lipid particle;monolayer-surrounded lipid storage body;	cellular_component	Glycerophospholipid metabolism;Glycerolipid metabolism;Metabolic pathways;	dpx00564;dpx00561;dpx01100;	1.00989e-20
evm.TU.ctg447.6										Autophagy - other;Autophagy - animal;	dpx04136;dpx04140;	1.0843e-20
evm.TU.ctg26.25				GO:0005515;GO:0005488;GO:0003674;	protein binding;binding;molecular_function;	molecular_function						1.09735e-20
evm.TU.ctg33.11	GO:0050789;GO:0050794;GO:0065007;GO:0007154;GO:0007165;GO:0023052;GO:0050896;GO:0051716;GO:0035556;GO:0007264;GO:0009987;GO:0008150;	regulation of biological process;regulation of cellular process;biological regulation;cell communication;signal transduction;signaling;response to stimulus;cellular response to stimulus;intracellular signal transduction;small GTPase mediated signal transduction;cellular process;biological_process;	biological_process	GO:0005488;GO:0097159;GO:0043167;GO:1901363;GO:0003674;GO:0097367;GO:0019001;GO:0032561;GO:0017076;GO:0032553;GO:0001883;GO:0005525;GO:0032549;GO:0032550;GO:0032555;GO:0001882;GO:0035639;GO:0043168;GO:0000166;GO:1901265;GO:0036094;	binding;organic cyclic compound binding;ion binding;heterocyclic compound binding;molecular_function;carbohydrate derivative binding;guanyl nucleotide binding;guanyl ribonucleotide binding;purine nucleotide binding;ribonucleotide binding;purine nucleoside binding;GTP binding;ribonucleoside binding;purine ribonucleoside binding;purine ribonucleotide binding;nucleoside binding;purine ribonucleoside…	molecular_function						1.17055e-20
evm.TU.ctg11.10												1.33748e-20
evm.TU.ctg256.39_evm.TU.ctg256.47	GO:0009059;GO:0034645;GO:0010467;GO:0044260;GO:0043170;GO:0006413;GO:0044271;GO:0009987;GO:0044249;GO:1901576;GO:0034641;GO:0006807;GO:0071704;GO:0044238;GO:0009058;GO:0008150;GO:0044237;GO:0019538;GO:0044267;GO:1901564;GO:0006412;GO:0043043;GO:0006518;GO:0043604;GO:0008152;GO:0043603;GO:1901566;	macromolecule biosynthetic process;cellular macromolecule biosynthetic process;gene expression;cellular macromolecule metabolic process;macromolecule metabolic process;translational initiation;cellular nitrogen compound biosynthetic process;cellular process;cellular biosynthetic process;organic substance biosynthetic process;cellular nitrogen compound metabolic process;nitrogen compound metabolic…	biological_process	GO:0005488;GO:0003676;GO:0097159;GO:1901363;GO:0003674;GO:0003743;GO:0003723;GO:0008135;	binding;nucleic acid binding;organic cyclic compound binding;heterocyclic compound binding;molecular_function;translation initiation factor activity;RNA binding;translation factor activity, RNA binding;	molecular_function	GO:0005575;GO:0005623;GO:0044464;GO:0005622;GO:0044424;GO:0005737;	cellular_component;cell;cell part;intracellular;intracellular part;cytoplasm;	cellular_component	mTOR signaling pathway;RNA transport;	dpx04150;dpx03013;	1.40228e-20
evm.TU.ctg218.13	GO:0016310;GO:0006468;GO:0006464;GO:0036211;GO:0044260;GO:0043170;GO:0043412;GO:0006796;GO:0006793;GO:0009987;GO:0006807;GO:0071704;GO:0044238;GO:0008150;GO:0044237;GO:0019538;GO:0044267;GO:1901564;GO:0008152;	phosphorylation;protein phosphorylation;cellular protein modification process;protein modification process;cellular macromolecule metabolic process;macromolecule metabolic process;macromolecule modification;phosphate-containing compound metabolic process;phosphorus metabolic process;cellular process;nitrogen compound metabolic process;organic substance metabolic process;primary metabolic process;…	biological_process	GO:0005488;GO:0004672;GO:0016301;GO:0097159;GO:0043167;GO:1901363;GO:0016773;GO:0003674;GO:0016772;GO:0097367;GO:0008144;GO:0032559;GO:0030554;GO:0005524;GO:0017076;GO:0032553;GO:0032555;GO:0035639;GO:0043168;GO:0000166;GO:1901265;GO:0016740;GO:0036094;GO:0003824;	binding;protein kinase activity;kinase activity;organic cyclic compound binding;ion binding;heterocyclic compound binding;phosphotransferase activity, alcohol group as acceptor;molecular_function;transferase activity, transferring phosphorus-containing groups;carbohydrate derivative binding;drug binding;adenyl ribonucleotide binding;adenyl nucleotide binding;ATP binding;purine nucleotide binding;…	molecular_function						1.42175e-20
evm.TU.ctg3.35	GO:0050789;GO:0050794;GO:0065007;GO:0051726;GO:0007049;GO:0009987;GO:0008150;	regulation of biological process;regulation of cellular process;biological regulation;regulation of cell cycle;cell cycle;cellular process;biological_process;	biological_process	GO:0005515;GO:0005488;GO:0017025;GO:0008134;GO:0003674;	protein binding;binding;TBP-class protein binding;transcription factor binding;molecular_function;	molecular_function	GO:0005575;GO:0043227;GO:0005634;GO:0043231;GO:0043226;GO:0043229;GO:0005623;GO:0044464;GO:0005622;GO:0044424;	cellular_component;membrane-bounded organelle;nucleus;intracellular membrane-bounded organelle;organelle;intracellular organelle;cell;cell part;intracellular;intracellular part;	cellular_component	Basal transcription factors;	dpx03022;	1.71314e-20
evm.TU.ctg59.6	GO:0008643;GO:0006810;GO:0051234;GO:0051179;GO:0006464;GO:0036211;GO:0009401;GO:0070647;GO:0044260;GO:0043170;GO:0043412;GO:0032446;GO:0009987;GO:0071702;GO:0016567;GO:0006807;GO:0071704;GO:0044238;GO:0008150;GO:0044237;GO:0019538;GO:0044267;GO:1901564;GO:0008152;	carbohydrate transport;transport;establishment of localization;localization;cellular protein modification process;protein modification process;phosphoenolpyruvate-dependent sugar phosphotransferase system;protein modification by small protein conjugation or removal;cellular macromolecule metabolic process;macromolecule metabolic process;macromolecule modification;protein modification by small pro…	biological_process	GO:0005515;GO:0005488;GO:0046872;GO:0043169;GO:0008270;GO:0046914;GO:0043167;GO:0003674;GO:0004842;GO:0019787;GO:0016740;GO:0003824;	protein binding;binding;metal ion binding;cation binding;zinc ion binding;transition metal ion binding;ion binding;molecular_function;ubiquitin-protein transferase activity;ubiquitin-like protein transferase activity;transferase activity;catalytic activity;	molecular_function	GO:0016020;GO:0016021;GO:0005575;GO:0031224;GO:0044425;	membrane;integral component of membrane;cellular_component;intrinsic component of membrane;membrane part;	cellular_component			1.74778e-20
evm.TU.ctg230.1	GO:0044419;GO:0051704;GO:0009405;GO:0008150;	interspecies interaction between organisms;multi-organism process;pathogenesis;biological_process;	biological_process	GO:0008233;GO:0070011;GO:0003674;GO:0004175;GO:0004197;GO:0008234;GO:0016787;GO:0003824;	peptidase activity;peptidase activity, acting on L-amino acid peptides;molecular_function;endopeptidase activity;cysteine-type endopeptidase activity;cysteine-type peptidase activity;hydrolase activity;catalytic activity;	molecular_function				Arginine and proline metabolism;Metabolic pathways;	dpx00330;dpx01100;	2.09326e-20
evm.TU.ctg691.2	GO:0050789;GO:0050794;GO:0065007;GO:0060255;GO:0010468;GO:0019222;GO:0051171;GO:0080090;GO:0051252;GO:0019219;GO:0006355;GO:1903506;GO:2001141;GO:0009889;GO:0010556;GO:0031326;GO:2000112;GO:0031323;GO:0032774;GO:0006351;GO:0097659;GO:0034654;GO:0019438;GO:0018130;GO:1901362;GO:0016070;GO:0009059;GO:0034645;GO:0090304;GO:0006139;GO:0010467;GO:0006725;GO:0044260;GO:0046483;GO:1901360;GO:0043170;GO:…	regulation of biological process;regulation of cellular process;biological regulation;regulation of macromolecule metabolic process;regulation of gene expression;regulation of metabolic process;regulation of nitrogen compound metabolic process;regulation of primary metabolic process;regulation of RNA metabolic process;regulation of nucleobase-containing compound metabolic process;regulation of tr…	biological_process	GO:0003700;GO:0003674;	transcription factor activity, sequence-specific DNA binding;molecular_function;	molecular_function	GO:0005575;GO:0005667;GO:0005623;GO:0044464;GO:0005622;GO:0044424;GO:0032991;	cellular_component;transcription factor complex;cell;cell part;intracellular;intracellular part;macromolecular complex;	cellular_component			2.28758e-20
evm.TU.ctg1426.2				GO:0005488;GO:0003676;GO:0097159;GO:1901363;GO:0003674;	binding;nucleic acid binding;organic cyclic compound binding;heterocyclic compound binding;molecular_function;	molecular_function						4.28212e-20
evm.TU.ctg289.12	GO:0044085;GO:0022607;GO:0071840;GO:0016043;GO:0070925;GO:0065003;GO:0034622;GO:0006996;GO:0051382;GO:0051383;GO:0043933;GO:0009987;GO:0034508;GO:0065004;GO:0071824;GO:0051276;GO:0008150;	cellular component biogenesis;cellular component assembly;cellular component organization or biogenesis;cellular component organization;organelle assembly;macromolecular complex assembly;cellular macromolecular complex assembly;organelle organization;kinetochore assembly;kinetochore organization;macromolecular complex subunit organization;cellular process;centromere complex assembly;protein-DNA c…	biological_process				GO:0005575;GO:0005694;GO:0044427;GO:0098687;GO:0000776;GO:0000775;GO:0044422;GO:0044446;GO:0043226;GO:0043229;GO:0005623;GO:0044464;GO:0043232;GO:0043228;GO:0005622;GO:0044424;GO:0032991;	cellular_component;chromosome;chromosomal part;chromosomal region;kinetochore;chromosome, centromeric region;organelle part;intracellular organelle part;organelle;intracellular organelle;cell;cell part;intracellular non-membrane-bounded organelle;non-membrane-bounded organelle;intracellular;intracellular part;macromolecular complex;	cellular_component	Peroxisome;	dpx04146;	4.34775e-20
evm.TU.ctg226.17	GO:0050789;GO:0050794;GO:0065007;GO:0060255;GO:0010468;GO:0019222;GO:0051171;GO:0080090;GO:0051252;GO:0019219;GO:0006355;GO:1903506;GO:2001141;GO:0009889;GO:0010556;GO:0031326;GO:2000112;GO:0031323;GO:0032774;GO:0006351;GO:0097659;GO:0034654;GO:0019438;GO:0018130;GO:1901362;GO:0016070;GO:0009059;GO:0034645;GO:0090304;GO:0006139;GO:0010467;GO:0006725;GO:0044260;GO:0046483;GO:1901360;GO:0043170;GO:…	regulation of biological process;regulation of cellular process;biological regulation;regulation of macromolecule metabolic process;regulation of gene expression;regulation of metabolic process;regulation of nitrogen compound metabolic process;regulation of primary metabolic process;regulation of RNA metabolic process;regulation of nucleobase-containing compound metabolic process;regulation of tr…	biological_process	GO:0005515;GO:0005488;GO:0003700;GO:0046983;GO:0003674;	protein binding;binding;transcription factor activity, sequence-specific DNA binding;protein dimerization activity;molecular_function;	molecular_function						4.45231e-20
evm.TU.ctg1063.3	GO:0043170;GO:0006508;GO:0006807;GO:0071704;GO:0044238;GO:0008150;GO:0019538;GO:1901564;GO:0008152;GO:0055114;	macromolecule metabolic process;proteolysis;nitrogen compound metabolic process;organic substance metabolic process;primary metabolic process;biological_process;protein metabolic process;organonitrogen compound metabolic process;metabolic process;oxidation-reduction process;	biological_process	GO:0008236;GO:0017171;GO:0004252;GO:0030058;GO:0008233;GO:0070011;GO:0003674;GO:0004175;GO:0016787;GO:0016638;GO:0016491;GO:0003824;	serine-type peptidase activity;serine hydrolase activity;serine-type endopeptidase activity;amine dehydrogenase activity;peptidase activity;peptidase activity, acting on L-amino acid peptides;molecular_function;endopeptidase activity;hydrolase activity;oxidoreductase activity, acting on the CH-NH2 group of donors;oxidoreductase activity;catalytic activity;	molecular_function	GO:0016020;GO:0016021;GO:0005575;GO:0031224;GO:0044425;GO:0042597;GO:0019012;GO:0005623;GO:0044464;	membrane;integral component of membrane;cellular_component;intrinsic component of membrane;membrane part;periplasmic space;virion;cell;cell part;	cellular_component			4.87115e-20
evm.TU.ctg96.60	GO:0006810;GO:0051234;GO:0051179;GO:0006886;GO:0046907;GO:0051649;GO:0071702;GO:0006605;GO:0072594;GO:0034613;GO:0070727;GO:0071705;GO:0051641;GO:0015031;GO:0015833;GO:0033365;GO:0006612;GO:0006613;GO:0042886;GO:0045184;GO:0006614;GO:0045047;GO:0072599;GO:0070972;GO:0008104;GO:0008150;GO:0033036;GO:0072657;GO:0090150;	transport;establishment of localization;localization;intracellular protein transport;intracellular transport;establishment of localization in cell;organic substance transport;protein targeting;establishment of protein localization to organelle;cellular protein localization;cellular macromolecule localization;nitrogen compound transport;cellular localization;protein transport;peptide transport;pro…	biological_process	GO:0005488;GO:0043021;GO:0005047;GO:0044877;GO:0097159;GO:0043167;GO:1901363;GO:0003674;GO:0097367;GO:0003924;GO:0016462;GO:0016818;GO:0019001;GO:0017111;GO:0016787;GO:0032561;GO:0017076;GO:0032553;GO:0001883;GO:0005525;GO:0032549;GO:0032550;GO:0032555;GO:0001882;GO:0016817;GO:0035639;GO:0043168;GO:0000166;GO:1901265;GO:0036094;GO:0003824;	binding;ribonucleoprotein complex binding;signal recognition particle binding;macromolecular complex binding;organic cyclic compound binding;ion binding;heterocyclic compound binding;molecular_function;carbohydrate derivative binding;GTPase activity;pyrophosphatase activity;hydrolase activity, acting on acid anhydrides, in phosphorus-containing anhydrides;guanyl nucleotide binding;nucleoside-trip…	molecular_function	GO:0016020;GO:0005575;GO:0044425;GO:0005791;GO:0030867;GO:0031984;GO:0098588;GO:0012505;GO:0031090;GO:0043227;GO:0043231;GO:0098796;GO:0044422;GO:0042175;GO:0044446;GO:0005789;GO:0098827;GO:0044432;GO:0043226;GO:0043229;GO:0005783;GO:0005785;GO:0005623;GO:0044464;GO:0005622;GO:0044424;GO:0032991;GO:0005737;GO:0044444;	membrane;cellular_component;membrane part;rough endoplasmic reticulum;rough endoplasmic reticulum membrane;organelle subcompartment;bounding membrane of organelle;endomembrane system;organelle membrane;membrane-bounded organelle;intracellular membrane-bounded organelle;membrane protein complex;organelle part;nuclear outer membrane-endoplasmic reticulum membrane network;intracellular organelle par…	cellular_component	Protein export;	dpx03060;	5.11902e-20
evm.TU.ctg108.4	GO:0050789;GO:0065007;GO:0050896;GO:0042221;GO:0048583;GO:1901700;GO:0080134;GO:0006979;GO:0006950;GO:0000302;GO:1901031;GO:1902882;GO:0008150;GO:0008152;GO:0055114;	regulation of biological process;biological regulation;response to stimulus;response to chemical;regulation of response to stimulus;response to oxygen-containing compound;regulation of response to stress;response to oxidative stress;response to stress;response to reactive oxygen species;regulation of response to reactive oxygen species;regulation of response to oxidative stress;biological_process…	biological_process	GO:0051920;GO:0016684;GO:0003674;GO:0016209;GO:0016491;GO:0003824;	peroxiredoxin activity;oxidoreductase activity, acting on peroxide as acceptor;molecular_function;antioxidant activity;oxidoreductase activity;catalytic activity;	molecular_function	GO:0005575;GO:0043227;GO:0005634;GO:0043231;GO:0043226;GO:0043229;GO:0005623;GO:0044464;GO:0005622;GO:0044424;	cellular_component;membrane-bounded organelle;nucleus;intracellular membrane-bounded organelle;organelle;intracellular organelle;cell;cell part;intracellular;intracellular part;	cellular_component			6.02203e-20
evm.TU.ctg1425.4	GO:0008150;GO:0008152;GO:0055114;	biological_process;metabolic process;oxidation-reduction process;	biological_process	GO:0005488;GO:0097159;GO:0043167;GO:1901363;GO:0003674;GO:0003995;GO:0043168;GO:0000166;GO:1901265;GO:0050660;GO:0036094;GO:0016627;GO:0048037;GO:0050662;GO:0016491;GO:0003824;	binding;organic cyclic compound binding;ion binding;heterocyclic compound binding;molecular_function;acyl-CoA dehydrogenase activity;anion binding;nucleotide binding;nucleoside phosphate binding;flavin adenine dinucleotide binding;small molecule binding;oxidoreductase activity, acting on the CH-CH group of donors;cofactor binding;coenzyme binding;oxidoreductase activity;catalytic activity;	molecular_function				Valine, leucine and isoleucine degradation;Metabolic pathways;	dpx00280;dpx01100;	8.86184e-20
evm.TU.ctg480.11				GO:0005515;GO:0005488;GO:0003674;	protein binding;binding;molecular_function;	molecular_function				Autophagy - other;Autophagy - animal;	dpx04136;dpx04140;	9.00083e-20
evm.TU.ctg1199.5	GO:0050789;GO:0065007;GO:0060255;GO:0010468;GO:0019222;GO:0048519;GO:0010629;GO:0006401;GO:0006402;GO:0010605;GO:0016070;GO:0009892;GO:0016071;GO:0090304;GO:0006139;GO:1901361;GO:0010467;GO:0019439;GO:0044270;GO:0046700;GO:0006725;GO:0009057;GO:0044260;GO:0034655;GO:0046483;GO:1901360;GO:0043170;GO:0044265;GO:0009987;GO:0044248;GO:1901575;GO:0034641;GO:0006807;GO:0009056;GO:0071704;GO:0044238;GO:…	regulation of biological process;biological regulation;regulation of macromolecule metabolic process;regulation of gene expression;regulation of metabolic process;negative regulation of biological process;negative regulation of gene expression;RNA catabolic process;mRNA catabolic process;negative regulation of macromolecule metabolic process;RNA metabolic process;negative regulation of metabolic …	biological_process	GO:0005488;GO:0046872;GO:0043169;GO:0004535;GO:0004540;GO:0003676;GO:0000175;GO:0004532;GO:0016896;GO:0008408;GO:0016796;GO:0097159;GO:0043167;GO:1901363;GO:0003674;GO:0004527;GO:0004518;GO:0016787;GO:0016788;GO:0003723;GO:0003824;	binding;metal ion binding;cation binding;poly(A)-specific ribonuclease activity;ribonuclease activity;nucleic acid binding;3'-5'-exoribonuclease activity;exoribonuclease activity;exoribonuclease activity, producing 5'-phosphomonoesters;3'-5' exonuclease activity;exonuclease activity, active with either ribo- or deoxyribonucleic acids and producing 5'-phosphomonoesters;organic cyclic compound bind…	molecular_function	GO:0005575;GO:0043227;GO:0019012;GO:0005634;GO:0019028;GO:0044423;GO:0043231;GO:0043226;GO:0043229;GO:0005623;GO:0044464;GO:0005622;GO:0044424;GO:0005737;	cellular_component;membrane-bounded organelle;virion;nucleus;viral capsid;virion part;intracellular membrane-bounded organelle;organelle;intracellular organelle;cell;cell part;intracellular;intracellular part;cytoplasm;	cellular_component			1.15232e-19
evm.TU.ctg1332.1	GO:0050789;GO:0050794;GO:0065007;GO:0007154;GO:0007165;GO:0023052;GO:0050896;GO:0051716;GO:0019438;GO:0018130;GO:0035556;GO:1902531;GO:1901362;GO:0010646;GO:0023051;GO:0009966;GO:0048583;GO:0051056;GO:0007265;GO:0046578;GO:0007264;GO:0007266;GO:0035023;GO:0006725;GO:0046483;GO:1901360;GO:0072527;GO:0044271;GO:0009229;GO:0042357;GO:0072528;GO:0006796;GO:0006793;GO:0009987;GO:0044249;GO:1901576;GO:…	regulation of biological process;regulation of cellular process;biological regulation;cell communication;signal transduction;signaling;response to stimulus;cellular response to stimulus;aromatic compound biosynthetic process;heterocycle biosynthetic process;intracellular signal transduction;regulation of intracellular signal transduction;organic cyclic compound biosynthetic process;regulation of …	biological_process	GO:0005515;GO:0005488;GO:0005085;GO:0051020;GO:0017048;GO:0098772;GO:0019899;GO:0017016;GO:0031267;GO:0005088;GO:0005089;GO:1901681;GO:0030975;GO:0097159;GO:1901363;GO:0003674;GO:0008144;GO:0019842;GO:0036094;	protein binding;binding;guanyl-nucleotide exchange factor activity;GTPase binding;Rho GTPase binding;molecular function regulator;enzyme binding;Ras GTPase binding;small GTPase binding;Ras guanyl-nucleotide exchange factor activity;Rho guanyl-nucleotide exchange factor activity;sulfur compound binding;thiamine binding;organic cyclic compound binding;heterocyclic compound binding;molecular_functio…	molecular_function						1.34128e-19
evm.TU.ctg587.8										Glycerophospholipid metabolism;	dpx00564;	1.42211e-19
evm.TU.ctg92.10				GO:0005488;GO:0003677;GO:0003676;GO:0097159;GO:0043167;GO:1901363;GO:0003674;GO:0097367;GO:0008144;GO:0032559;GO:0030554;GO:0005524;GO:0016787;GO:0017076;GO:0032553;GO:0032555;GO:0035639;GO:0043168;GO:0000166;GO:1901265;GO:0036094;GO:0003824;	binding;DNA binding;nucleic acid binding;organic cyclic compound binding;ion binding;heterocyclic compound binding;molecular_function;carbohydrate derivative binding;drug binding;adenyl ribonucleotide binding;adenyl nucleotide binding;ATP binding;hydrolase activity;purine nucleotide binding;ribonucleotide binding;purine ribonucleotide binding;purine ribonucleoside triphosphate binding;anion bindi…	molecular_function				Basal transcription factors;Nucleotide excision repair;	dpx03022;dpx03420;	1.47728e-19
evm.TU.ctg150.39	GO:0050789;GO:0050794;GO:0065007;GO:0060255;GO:0010468;GO:0019222;GO:0051171;GO:0080090;GO:0051252;GO:0019219;GO:0006355;GO:1903506;GO:2001141;GO:0009889;GO:0010556;GO:0031326;GO:2000112;GO:0031323;GO:0032774;GO:0006351;GO:0097659;GO:0034654;GO:0019438;GO:0018130;GO:1901362;GO:0016070;GO:0009059;GO:0034645;GO:0090304;GO:0006139;GO:0010467;GO:0006725;GO:0044260;GO:0046483;GO:1901360;GO:0043170;GO:…	regulation of biological process;regulation of cellular process;biological regulation;regulation of macromolecule metabolic process;regulation of gene expression;regulation of metabolic process;regulation of nitrogen compound metabolic process;regulation of primary metabolic process;regulation of RNA metabolic process;regulation of nucleobase-containing compound metabolic process;regulation of tr…	biological_process	GO:0005488;GO:0003677;GO:0003676;GO:0097159;GO:1901363;GO:0003674;	binding;DNA binding;nucleic acid binding;organic cyclic compound binding;heterocyclic compound binding;molecular_function;	molecular_function						1.51161e-19
evm.TU.ctg609.1_evm.TU.ctg609.3										Autophagy - other;Autophagy - animal;	dpx04136;dpx04140;	1.6171e-19
evm.TU.ctg3.7												1.7243e-19
evm.TU.ctg85.11	GO:0065007;GO:0071840;GO:0051179;GO:0007010;GO:0007016;GO:0016043;GO:0032507;GO:0045185;GO:0051651;GO:0006996;GO:0051235;GO:0065008;GO:0009987;GO:0034613;GO:0070727;GO:0051641;GO:0008104;GO:0008150;GO:0033036;	biological regulation;cellular component organization or biogenesis;localization;cytoskeleton organization;cytoskeletal anchoring at plasma membrane;cellular component organization;maintenance of protein location in cell;maintenance of protein location;maintenance of location in cell;organelle organization;maintenance of location;regulation of biological quality;cellular process;cellular protein …	biological_process				GO:0016020;GO:0005575;GO:0044425;GO:0005886;GO:0071944;GO:0098797;GO:0098796;GO:0016010;GO:0044459;GO:0005623;GO:0044464;GO:0032991;	membrane;cellular_component;membrane part;plasma membrane;cell periphery;plasma membrane protein complex;membrane protein complex;dystrophin-associated glycoprotein complex;plasma membrane part;cell;cell part;macromolecular complex;	cellular_component	ECM-receptor interaction;	dpx04512;	2.06313e-19
evm.TU.ctg143.23	GO:0098609;GO:0098742;GO:0007156;GO:0022610;GO:0007155;GO:0005975;GO:1901615;GO:0006066;GO:0019751;GO:0044262;GO:0006059;GO:0019402;GO:0019400;GO:0009987;GO:0071704;GO:0044238;GO:0008150;GO:0044237;GO:0044281;GO:0008152;	cell-cell adhesion;cell-cell adhesion via plasma-membrane adhesion molecules;homophilic cell adhesion via plasma membrane adhesion molecules;biological adhesion;cell adhesion;carbohydrate metabolic process;organic hydroxy compound metabolic process;alcohol metabolic process;polyol metabolic process;cellular carbohydrate metabolic process;hexitol metabolic process;galactitol metabolic process;aldi…	biological_process	GO:0005488;GO:0046872;GO:0005509;GO:0043169;GO:0043167;GO:0003674;	binding;metal ion binding;calcium ion binding;cation binding;ion binding;molecular_function;	molecular_function	GO:0016020;GO:0005575;	membrane;cellular_component;	cellular_component			2.10394e-19
evm.TU.ctg367.18				GO:0005515;GO:0005488;GO:0046872;GO:0005509;GO:0043169;GO:0043167;GO:0003674;	protein binding;binding;metal ion binding;calcium ion binding;cation binding;ion binding;molecular_function;	molecular_function						2.13404e-19
evm.TU.ctg257.8	GO:0005975;GO:0071704;GO:0044238;GO:0008150;GO:0008152;	carbohydrate metabolic process;organic substance metabolic process;primary metabolic process;biological_process;metabolic process;	biological_process	GO:0004553;GO:0016798;GO:0003674;GO:0016787;GO:0003824;	hydrolase activity, hydrolyzing O-glycosyl compounds;hydrolase activity, acting on glycosyl bonds;molecular_function;hydrolase activity;catalytic activity;	molecular_function				Amino sugar and nucleotide sugar metabolism;Metabolic pathways;	dpx00520;dpx01100;	2.1983e-19
evm.TU.ctg449.13	GO:0007017;GO:0009987;GO:0008150;	microtubule-based process;cellular process;biological_process;	biological_process				GO:0005575;GO:0005856;GO:0015630;GO:0044430;GO:0044422;GO:0044446;GO:0043226;GO:0043229;GO:0005875;GO:0005623;GO:0044464;GO:0043232;GO:0043228;GO:0005622;GO:0044424;GO:0032991;	cellular_component;cytoskeleton;microtubule cytoskeleton;cytoskeletal part;organelle part;intracellular organelle part;organelle;intracellular organelle;microtubule associated complex;cell;cell part;intracellular non-membrane-bounded organelle;non-membrane-bounded organelle;intracellular;intracellular part;macromolecular complex;	cellular_component	Nicotinate and nicotinamide metabolism;Metabolic pathways;	dpx00760;dpx01100;	2.30392e-19
evm.TU.ctg288.3	GO:0050789;GO:0050794;GO:0065007;GO:0007154;GO:0007165;GO:0023052;GO:0007186;GO:0050896;GO:0051716;GO:0009987;GO:0008150;	regulation of biological process;regulation of cellular process;biological regulation;cell communication;signal transduction;signaling;G-protein coupled receptor signaling pathway;response to stimulus;cellular response to stimulus;cellular process;biological_process;	biological_process	GO:0004930;GO:0005488;GO:0004888;GO:0038023;GO:0060089;GO:0030246;GO:0003674;	G-protein coupled receptor activity;binding;transmembrane signaling receptor activity;signaling receptor activity;molecular transducer activity;carbohydrate binding;molecular_function;	molecular_function	GO:0016020;GO:0016021;GO:0005575;GO:0031224;GO:0044425;	membrane;integral component of membrane;cellular_component;intrinsic component of membrane;membrane part;	cellular_component			3.73382e-19
evm.TU.ctg582.8	GO:0051181;GO:0051701;GO:0015886;GO:1901678;GO:0052126;GO:0052192;GO:0044085;GO:0006810;GO:0017004;GO:0051234;GO:0043112;GO:0019076;GO:0035890;GO:0035891;GO:0022607;GO:0071840;GO:0044419;GO:0051704;GO:0044403;GO:0051179;GO:0032801;GO:0019058;GO:0016043;GO:0040011;GO:0016032;GO:0065003;GO:0009057;GO:0034622;GO:0044260;GO:0043170;GO:0043933;GO:0009987;GO:0071702;GO:0044248;GO:1901575;GO:0071705;GO:…	cofactor transport;interaction with host;heme transport;iron coordination entity transport;movement in host environment;movement in environment of other organism involved in symbiotic interaction;cellular component biogenesis;transport;cytochrome complex assembly;establishment of localization;receptor metabolic process;viral release from host cell;exit from host;exit from host cell;cellular compo…	biological_process	GO:0005515;GO:0005488;GO:0005216;GO:0015267;GO:0022803;GO:0022838;GO:0005261;GO:0022857;GO:0015075;GO:0015318;GO:0005215;GO:0015077;GO:0022890;GO:0008324;GO:0008948;GO:0046873;GO:0015081;GO:0016830;GO:0016831;GO:0003674;GO:0016829;GO:0003824;	protein binding;binding;ion channel activity;channel activity;passive transmembrane transporter activity;substrate-specific channel activity;cation channel activity;transmembrane transporter activity;ion transmembrane transporter activity;inorganic solute uptake transmembrane transporter activity;transporter activity;monovalent inorganic cation transmembrane transporter activity;inorganic cation …	molecular_function	GO:0016020;GO:0016021;GO:0005575;GO:0031224;GO:0044425;GO:0044218;GO:0044279;GO:0033644;GO:0044215;GO:0044216;GO:0044217;GO:0018995;GO:0033643;GO:0043657;	membrane;integral component of membrane;cellular_component;intrinsic component of membrane;membrane part;other organism cell membrane;other organism membrane;host cell membrane;other organism;other organism cell;other organism part;host;host cell part;host cell;	cellular_component			3.74095e-19
evm.TU.ctg553.15				GO:0098772;GO:0030234;GO:0008047;GO:0030695;GO:0060589;GO:0005096;GO:0003674;	molecular function regulator;enzyme regulator activity;enzyme activator activity;GTPase regulator activity;nucleoside-triphosphatase regulator activity;GTPase activator activity;molecular_function;	molecular_function				Endocytosis;	dpx04144;	3.8507e-19
evm.TU.ctg635.3_evm.TU.ctg635.2	GO:0071840;GO:0007010;GO:0016043;GO:0006996;GO:0009987;GO:0008150;	cellular component organization or biogenesis;cytoskeleton organization;cellular component organization;organelle organization;cellular process;biological_process;	biological_process	GO:0005515;GO:0005488;GO:0046872;GO:0043169;GO:0008092;GO:0003779;GO:0008270;GO:0046914;GO:0043167;GO:0003674;	protein binding;binding;metal ion binding;cation binding;cytoskeletal protein binding;actin binding;zinc ion binding;transition metal ion binding;ion binding;molecular_function;	molecular_function						3.86733e-19
evm.TU.ctg226.14												3.98957e-19
evm.TU.ctg482.26_evm.TU.ctg482.27	GO:0050789;GO:0050794;GO:0065007;GO:0060255;GO:0010468;GO:0019222;GO:0051171;GO:0080090;GO:0051252;GO:0019219;GO:0006355;GO:1903506;GO:2001141;GO:0009889;GO:0010556;GO:0031326;GO:2000112;GO:0031323;GO:0032774;GO:0006351;GO:0097659;GO:0034654;GO:0019438;GO:0018130;GO:1901362;GO:0016070;GO:0009059;GO:0034645;GO:0090304;GO:0006139;GO:0010467;GO:0006725;GO:0044260;GO:0046483;GO:1901360;GO:0043170;GO:…	regulation of biological process;regulation of cellular process;biological regulation;regulation of macromolecule metabolic process;regulation of gene expression;regulation of metabolic process;regulation of nitrogen compound metabolic process;regulation of primary metabolic process;regulation of RNA metabolic process;regulation of nucleobase-containing compound metabolic process;regulation of tr…	biological_process	GO:0043565;GO:0005488;GO:0003700;GO:0003677;GO:0046872;GO:0043169;GO:0003676;GO:0008270;GO:0046914;GO:0097159;GO:0043167;GO:1901363;GO:0003674;	sequence-specific DNA binding;binding;transcription factor activity, sequence-specific DNA binding;DNA binding;metal ion binding;cation binding;nucleic acid binding;zinc ion binding;transition metal ion binding;organic cyclic compound binding;ion binding;heterocyclic compound binding;molecular_function;	molecular_function	GO:0005575;GO:0043227;GO:0005634;GO:0043231;GO:0043226;GO:0043229;GO:0005623;GO:0044464;GO:0005622;GO:0044424;	cellular_component;membrane-bounded organelle;nucleus;intracellular membrane-bounded organelle;organelle;intracellular organelle;cell;cell part;intracellular;intracellular part;	cellular_component			4.32612e-19
evm.TU.ctg700.3	GO:0005975;GO:0071704;GO:0044238;GO:0008150;GO:0008152;	carbohydrate metabolic process;organic substance metabolic process;primary metabolic process;biological_process;metabolic process;	biological_process	GO:0003674;GO:0003824;	molecular_function;catalytic activity;	molecular_function						4.32612e-19
evm.TU.ctg32.15	GO:0055085;GO:0006810;GO:0051234;GO:0006811;GO:0098660;GO:0098655;GO:0098662;GO:0034220;GO:0051179;GO:0015672;GO:0015988;GO:0015991;GO:1902600;GO:0006812;GO:0016192;GO:0006886;GO:0046907;GO:0051649;GO:0071702;GO:0034613;GO:0070727;GO:0071705;GO:0051641;GO:0015031;GO:0015833;GO:0042886;GO:0045184;GO:0008104;GO:0008150;GO:0033036;	transmembrane transport;transport;establishment of localization;ion transport;inorganic ion transmembrane transport;cation transmembrane transport;inorganic cation transmembrane transport;ion transmembrane transport;localization;monovalent inorganic cation transport;energy coupled proton transmembrane transport, against electrochemical gradient;ATP hydrolysis coupled proton transport;hydrogen ion…	biological_process	GO:0005515;GO:0005488;GO:0003674;	protein binding;binding;molecular_function;	molecular_function	GO:0016020;GO:0005575;GO:0044425;GO:0098588;GO:0031090;GO:0043227;GO:0043231;GO:0098796;GO:0030117;GO:0048475;GO:0044422;GO:0016469;GO:0098805;GO:0033176;GO:0044446;GO:0043226;GO:0043229;GO:0033180;GO:0033178;GO:0000221;GO:0005774;GO:0016471;GO:0044437;GO:0005773;GO:0005623;GO:0044464;GO:0005622;GO:0044424;GO:0032991;GO:0005737;GO:0044444;	membrane;cellular_component;membrane part;bounding membrane of organelle;organelle membrane;membrane-bounded organelle;intracellular membrane-bounded organelle;membrane protein complex;membrane coat;coated membrane;organelle part;proton-transporting two-sector ATPase complex;whole membrane;proton-transporting V-type ATPase complex;intracellular organelle part;organelle;intracellular organelle;pro…	cellular_component	Lysosome;	dpx04142;	5.56186e-19
evm.TU.ctg99.7	GO:0008150;GO:0008152;GO:0055114;	biological_process;metabolic process;oxidation-reduction process;	biological_process	GO:0005515;GO:0005488;GO:0046872;GO:0043169;GO:0043394;GO:0043395;GO:0005507;GO:0046914;GO:1901681;GO:0016796;GO:0043167;GO:0003674;GO:0004527;GO:0016715;GO:0016705;GO:0097367;GO:0005198;GO:0004518;GO:0004497;GO:0004529;GO:0016895;GO:0008855;GO:0016787;GO:0004536;GO:0016788;GO:0043168;GO:0016491;GO:0003824;	protein binding;binding;metal ion binding;cation binding;proteoglycan binding;heparan sulfate proteoglycan binding;copper ion binding;transition metal ion binding;sulfur compound binding;exonuclease activity, active with either ribo- or deoxyribonucleic acids and producing 5'-phosphomonoesters;ion binding;molecular_function;exonuclease activity;oxidoreductase activity, acting on paired donors, wi…	molecular_function	GO:0016020;GO:0005575;GO:0019012;GO:0019028;GO:0019031;GO:0036338;GO:0044423;	membrane;cellular_component;virion;viral capsid;viral envelope;viral membrane;virion part;	cellular_component			6.16789e-19
evm.TU.ctg98.13	GO:0006810;GO:0051234;GO:0006811;GO:0051179;GO:0015672;GO:0030001;GO:0006813;GO:0006812;GO:0008150;	transport;establishment of localization;ion transport;localization;monovalent inorganic cation transport;metal ion transport;potassium ion transport;cation transport;biological_process;	biological_process	GO:0005216;GO:0015267;GO:0022803;GO:0022838;GO:0005261;GO:0022857;GO:0015075;GO:0022836;GO:0022839;GO:0015318;GO:0005215;GO:0015077;GO:0015276;GO:0022834;GO:0022890;GO:0005244;GO:0022832;GO:0008324;GO:0015079;GO:0005267;GO:0022843;GO:0046873;GO:0005242;GO:0005249;GO:0003674;	ion channel activity;channel activity;passive transmembrane transporter activity;substrate-specific channel activity;cation channel activity;transmembrane transporter activity;ion transmembrane transporter activity;gated channel activity;ion gated channel activity;inorganic solute uptake transmembrane transporter activity;transporter activity;monovalent inorganic cation transmembrane transporter …	molecular_function	GO:0016020;GO:0016021;GO:0005575;GO:0031224;GO:0044425;	membrane;integral component of membrane;cellular_component;intrinsic component of membrane;membrane part;	cellular_component			6.37828e-19
evm.TU.ctg357.7												6.97464e-19
evm.TU.ctg1027.1	GO:0050789;GO:0050794;GO:0065007;GO:0060255;GO:0010468;GO:0019222;GO:0051171;GO:0080090;GO:0051252;GO:0019219;GO:0006355;GO:1903506;GO:2001141;GO:0009889;GO:0010556;GO:0031326;GO:2000112;GO:0007154;GO:0007165;GO:0031323;GO:0023052;GO:0032774;GO:0006351;GO:0097659;GO:0050896;GO:0034654;GO:0051716;GO:0019438;GO:0018130;GO:0035556;GO:1901362;GO:0016070;GO:0006810;GO:0051234;GO:0007018;GO:0051179;GO:…	regulation of biological process;regulation of cellular process;biological regulation;regulation of macromolecule metabolic process;regulation of gene expression;regulation of metabolic process;regulation of nitrogen compound metabolic process;regulation of primary metabolic process;regulation of RNA metabolic process;regulation of nucleobase-containing compound metabolic process;regulation of tr…	biological_process	GO:0005515;GO:0005488;GO:0003677;GO:0003676;GO:0003774;GO:0003777;GO:0008134;GO:0016301;GO:0097159;GO:0043167;GO:1901363;GO:0003674;GO:0016772;GO:0097367;GO:0003924;GO:0008144;GO:0032559;GO:0030554;GO:0016462;GO:0016818;GO:0005524;GO:0019001;GO:0017111;GO:0003678;GO:0004386;GO:0016787;GO:0032561;GO:0017076;GO:0032553;GO:0001883;GO:0005525;GO:0032549;GO:0032550;GO:0032555;GO:0001882;GO:0016817;GO:…	protein binding;binding;DNA binding;nucleic acid binding;motor activity;microtubule motor activity;transcription factor binding;kinase activity;organic cyclic compound binding;ion binding;heterocyclic compound binding;molecular_function;transferase activity, transferring phosphorus-containing groups;carbohydrate derivative binding;GTPase activity;drug binding;adenyl ribonucleotide binding;adenyl …	molecular_function	GO:0005575;GO:0005856;GO:0015630;GO:0044430;GO:0030286;GO:0044422;GO:0044446;GO:0043226;GO:0043229;GO:0005875;GO:0005623;GO:0044464;GO:0043232;GO:0043228;GO:1902494;GO:0005622;GO:0044424;GO:0032991;	cellular_component;cytoskeleton;microtubule cytoskeleton;cytoskeletal part;dynein complex;organelle part;intracellular organelle part;organelle;intracellular organelle;microtubule associated complex;cell;cell part;intracellular non-membrane-bounded organelle;non-membrane-bounded organelle;catalytic complex;intracellular;intracellular part;macromolecular complex;	cellular_component	Ribosome biogenesis in eukaryotes;	dpx03008;	7.43719e-19
evm.TU.ctg538.1				GO:0005488;GO:0004540;GO:0003676;GO:0004521;GO:0004519;GO:0097159;GO:1901363;GO:0003674;GO:0004518;GO:0016787;GO:0016788;GO:0003723;GO:0003824;	binding;ribonuclease activity;nucleic acid binding;endoribonuclease activity;endonuclease activity;organic cyclic compound binding;heterocyclic compound binding;molecular_function;nuclease activity;hydrolase activity;hydrolase activity, acting on ester bonds;RNA binding;catalytic activity;	molecular_function						7.78333e-19
evm.TU.ctg2116.1												9.01383e-19
evm.TU.ctg23.17	GO:0050789;GO:0050794;GO:0065007;GO:0060255;GO:0010468;GO:0019222;GO:0051171;GO:0080090;GO:0051252;GO:0019219;GO:0006355;GO:1903506;GO:2001141;GO:0009889;GO:0010556;GO:0031326;GO:2000112;GO:0007154;GO:0007165;GO:0031323;GO:0023052;GO:0032774;GO:0006351;GO:0097659;GO:0050896;GO:0034654;GO:0051716;GO:0019438;GO:0018130;GO:1901362;GO:0016070;GO:0009059;GO:0034645;GO:0090304;GO:0006139;GO:0010467;GO:…	regulation of biological process;regulation of cellular process;biological regulation;regulation of macromolecule metabolic process;regulation of gene expression;regulation of metabolic process;regulation of nitrogen compound metabolic process;regulation of primary metabolic process;regulation of RNA metabolic process;regulation of nucleobase-containing compound metabolic process;regulation of tr…	biological_process	GO:0005488;GO:0003700;GO:0003677;GO:0046872;GO:0043169;GO:0003676;GO:0008270;GO:0046914;GO:0004871;GO:0097159;GO:0043167;GO:1901363;GO:0003674;GO:0097367;GO:0003924;GO:0008144;GO:0032559;GO:0030554;GO:0016462;GO:0016818;GO:0005524;GO:0019001;GO:0017111;GO:0016787;GO:0032561;GO:0017076;GO:0032553;GO:0001883;GO:0005525;GO:0032549;GO:0032550;GO:0032555;GO:0001882;GO:0016817;GO:0035639;GO:0043168;GO:…	binding;transcription factor activity, sequence-specific DNA binding;DNA binding;metal ion binding;cation binding;nucleic acid binding;zinc ion binding;transition metal ion binding;signal transducer activity;organic cyclic compound binding;ion binding;heterocyclic compound binding;molecular_function;carbohydrate derivative binding;GTPase activity;drug binding;adenyl ribonucleotide binding;adenyl …	molecular_function						1.02818e-18
evm.TU.ctg546.1												1.0286e-18
evm.TU.ctg1378.8				GO:0005515;GO:0005488;GO:0046872;GO:0043169;GO:0008270;GO:0046914;GO:0043167;GO:0003674;	protein binding;binding;metal ion binding;cation binding;zinc ion binding;transition metal ion binding;ion binding;molecular_function;	molecular_function						1.25769e-18
evm.TU.ctg227.8	GO:0050789;GO:0050794;GO:0065007;GO:0007154;GO:0007165;GO:0023052;GO:0032774;GO:0006351;GO:0097659;GO:0007186;GO:0050896;GO:0034654;GO:0051716;GO:0019438;GO:0018130;GO:1901362;GO:0016070;GO:0010646;GO:0023051;GO:0006810;GO:0009966;GO:0048583;GO:0051234;GO:0051179;GO:0009059;GO:0034645;GO:0090304;GO:0006139;GO:0010467;GO:0008277;GO:0006725;GO:0044260;GO:0046483;GO:1901360;GO:0043170;GO:0006366;GO:…	regulation of biological process;regulation of cellular process;biological regulation;cell communication;signal transduction;signaling;RNA biosynthetic process;transcription, DNA-templated;nucleic acid-templated transcription;G-protein coupled receptor signaling pathway;response to stimulus;nucleobase-containing compound biosynthetic process;cellular response to stimulus;aromatic compound biosynt…	biological_process	GO:0005488;GO:0003677;GO:0005215;GO:0003676;GO:0034062;GO:0003899;GO:0016779;GO:0097159;GO:1901363;GO:0008565;GO:0003674;GO:0016772;GO:0016740;GO:0003824;	binding;DNA binding;transporter activity;nucleic acid binding;RNA polymerase activity;DNA-directed RNA polymerase activity;nucleotidyltransferase activity;organic cyclic compound binding;heterocyclic compound binding;protein transporter activity;molecular_function;transferase activity, transferring phosphorus-containing groups;transferase activity;catalytic activity;	molecular_function	GO:0016020;GO:0016021;GO:0005575;GO:0031224;GO:0044425;GO:0031981;GO:0043227;GO:0005634;GO:0043231;GO:0031974;GO:0043233;GO:0070013;GO:0005665;GO:0044422;GO:0044428;GO:0044446;GO:0043226;GO:0043229;GO:0005654;GO:0044451;GO:0005623;GO:0044464;GO:1902494;GO:0005622;GO:1990234;GO:0044424;GO:0016591;GO:0032991;GO:0061695;GO:0000428;GO:0030880;GO:0055029;	membrane;integral component of membrane;cellular_component;intrinsic component of membrane;membrane part;nuclear lumen;membrane-bounded organelle;nucleus;intracellular membrane-bounded organelle;membrane-enclosed lumen;organelle lumen;intracellular organelle lumen;DNA-directed RNA polymerase II, core complex;organelle part;nuclear part;intracellular organelle part;organelle;intracellular organell…	cellular_component	RNA polymerase;	dpx03020;	1.26091e-18
evm.TU.ctg935.7							GO:0016020;GO:0016021;GO:0005575;GO:0031224;GO:0044425;	membrane;integral component of membrane;cellular_component;intrinsic component of membrane;membrane part;	cellular_component			1.79215e-18
evm.TU.ctg507.21	GO:0016310;GO:0006468;GO:0006464;GO:0036211;GO:0044260;GO:0043170;GO:0043412;GO:0006796;GO:0006793;GO:0009987;GO:0006807;GO:0071704;GO:0044238;GO:0008150;GO:0044237;GO:0019538;GO:0044267;GO:1901564;GO:0008152;	phosphorylation;protein phosphorylation;cellular protein modification process;protein modification process;cellular macromolecule metabolic process;macromolecule metabolic process;macromolecule modification;phosphate-containing compound metabolic process;phosphorus metabolic process;cellular process;nitrogen compound metabolic process;organic substance metabolic process;primary metabolic process;…	biological_process	GO:0005515;GO:0005488;GO:0004672;GO:0016301;GO:0097159;GO:0043167;GO:1901363;GO:0016773;GO:0003674;GO:0016772;GO:0097367;GO:0008144;GO:0032559;GO:0030554;GO:0005524;GO:0017076;GO:0032553;GO:0032555;GO:0035639;GO:0043168;GO:0000166;GO:1901265;GO:0016740;GO:0036094;GO:0003824;	protein binding;binding;protein kinase activity;kinase activity;organic cyclic compound binding;ion binding;heterocyclic compound binding;phosphotransferase activity, alcohol group as acceptor;molecular_function;transferase activity, transferring phosphorus-containing groups;carbohydrate derivative binding;drug binding;adenyl ribonucleotide binding;adenyl nucleotide binding;ATP binding;purine nuc…	molecular_function				Wnt signaling pathway;	dpx04310;	2.14518e-18
evm.TU.ctg731.6	GO:0050789;GO:0050794;GO:0065007;GO:0060255;GO:0010468;GO:0019222;GO:0051171;GO:0080090;GO:0051252;GO:0019219;GO:0006355;GO:1903506;GO:2001141;GO:0009889;GO:0010556;GO:0031326;GO:2000112;GO:0031323;GO:0032774;GO:0006351;GO:0097659;GO:0034654;GO:0019438;GO:0018130;GO:1901362;GO:0016070;GO:0009059;GO:0034645;GO:0090304;GO:0006139;GO:0010467;GO:0006725;GO:0044260;GO:0046483;GO:1901360;GO:0043170;GO:…	regulation of biological process;regulation of cellular process;biological regulation;regulation of macromolecule metabolic process;regulation of gene expression;regulation of metabolic process;regulation of nitrogen compound metabolic process;regulation of primary metabolic process;regulation of RNA metabolic process;regulation of nucleobase-containing compound metabolic process;regulation of tr…	biological_process	GO:0043565;GO:0005488;GO:0003700;GO:0003677;GO:0003676;GO:0097159;GO:1901363;GO:0003674;	sequence-specific DNA binding;binding;transcription factor activity, sequence-specific DNA binding;DNA binding;nucleic acid binding;organic cyclic compound binding;heterocyclic compound binding;molecular_function;	molecular_function	GO:0005575;GO:0043227;GO:0005634;GO:0043231;GO:0043226;GO:0043229;GO:0005623;GO:0044464;GO:0005622;GO:0044424;	cellular_component;membrane-bounded organelle;nucleus;intracellular membrane-bounded organelle;organelle;intracellular organelle;cell;cell part;intracellular;intracellular part;	cellular_component			2.57772e-18
evm.TU.ctg458.3_evm.TU.ctg458.4	GO:0050789;GO:0050794;GO:0065007;GO:0007154;GO:0007165;GO:0023052;GO:0050896;GO:0051716;GO:0035556;GO:1902531;GO:0010646;GO:0023051;GO:0009966;GO:0048583;GO:0051056;GO:0007265;GO:0046578;GO:0032011;GO:0032012;GO:0009059;GO:0045005;GO:0034645;GO:0090304;GO:0007264;GO:0006139;GO:0006261;GO:0006725;GO:0006260;GO:0044260;GO:0046483;GO:1901360;GO:0043170;GO:0006950;GO:0031297;GO:0009987;GO:0033554;GO:…	regulation of biological process;regulation of cellular process;biological regulation;cell communication;signal transduction;signaling;response to stimulus;cellular response to stimulus;intracellular signal transduction;regulation of intracellular signal transduction;regulation of cell communication;regulation of signaling;regulation of signal transduction;regulation of response to stimulus;regul…	biological_process	GO:0005515;GO:0005488;GO:0005085;GO:0051020;GO:0098772;GO:0019899;GO:0005086;GO:0003674;	protein binding;binding;guanyl-nucleotide exchange factor activity;GTPase binding;molecular function regulator;enzyme binding;ARF guanyl-nucleotide exchange factor activity;molecular_function;	molecular_function	GO:0005575;GO:0043227;GO:0005634;GO:0043231;GO:0043226;GO:0043229;GO:0005623;GO:0044464;GO:0005622;GO:0044424;	cellular_component;membrane-bounded organelle;nucleus;intracellular membrane-bounded organelle;organelle;intracellular organelle;cell;cell part;intracellular;intracellular part;	cellular_component	Endocytosis;	dpx04144;	2.66557e-18
evm.TU.ctg809.3												2.80937e-18
evm.TU.ctg32.11	GO:0044085;GO:0022607;GO:0071840;GO:0016043;GO:0065003;GO:0051259;GO:0070206;GO:0043933;GO:0009987;GO:0008150;	cellular component biogenesis;cellular component assembly;cellular component organization or biogenesis;cellular component organization;macromolecular complex assembly;protein oligomerization;protein trimerization;macromolecular complex subunit organization;cellular process;biological_process;	biological_process	GO:0005515;GO:0005488;GO:0003674;	protein binding;binding;molecular_function;	molecular_function				Endocytosis;	dpx04144;	2.83437e-18
evm.TU.ctg572.6				GO:0005488;GO:0003677;GO:0003676;GO:0097159;GO:1901363;GO:0003674;	binding;DNA binding;nucleic acid binding;organic cyclic compound binding;heterocyclic compound binding;molecular_function;	molecular_function						2.91752e-18
evm.TU.ctg137.22	GO:0016310;GO:0006468;GO:0006464;GO:0036211;GO:0044260;GO:0043170;GO:0043412;GO:0006796;GO:0006793;GO:0009987;GO:0006807;GO:0071704;GO:0044238;GO:0008150;GO:0044237;GO:0019538;GO:0044267;GO:1901564;GO:0008152;	phosphorylation;protein phosphorylation;cellular protein modification process;protein modification process;cellular macromolecule metabolic process;macromolecule metabolic process;macromolecule modification;phosphate-containing compound metabolic process;phosphorus metabolic process;cellular process;nitrogen compound metabolic process;organic substance metabolic process;primary metabolic process;…	biological_process	GO:0005515;GO:0005488;GO:0005516;GO:0004683;GO:0004672;GO:0004674;GO:0016301;GO:0097159;GO:0043167;GO:1901363;GO:0016773;GO:0003674;GO:0016772;GO:0097367;GO:0008144;GO:0032559;GO:0030554;GO:0005524;GO:0017076;GO:0032553;GO:0032555;GO:0035639;GO:0043168;GO:0000166;GO:1901265;GO:0016740;GO:0036094;GO:0003824;	protein binding;binding;calmodulin binding;calmodulin-dependent protein kinase activity;protein kinase activity;protein serine/threonine kinase activity;kinase activity;organic cyclic compound binding;ion binding;heterocyclic compound binding;phosphotransferase activity, alcohol group as acceptor;molecular_function;transferase activity, transferring phosphorus-containing groups;carbohydrate deriv…	molecular_function	GO:0016020;GO:0005575;	membrane;cellular_component;	cellular_component	Wnt signaling pathway;	dpx04310;	3.71185e-18
evm.TU.ctg928.16	GO:0032501;GO:0007600;GO:0050877;GO:0003008;GO:0007601;GO:0050953;GO:0008150;	multicellular organismal process;sensory perception;neurological system process;system process;visual perception;sensory perception of light stimulus;biological_process;	biological_process	GO:0005488;GO:0004112;GO:0004114;GO:0008081;GO:0097159;GO:0043167;GO:1901363;GO:0030551;GO:0030553;GO:0003674;GO:0097367;GO:0042578;GO:0019001;GO:0016787;GO:0032561;GO:0017076;GO:0032553;GO:0032555;GO:0016788;GO:0043168;GO:0000166;GO:1901265;GO:0036094;GO:0003824;	binding;cyclic-nucleotide phosphodiesterase activity;3',5'-cyclic-nucleotide phosphodiesterase activity;phosphoric diester hydrolase activity;organic cyclic compound binding;ion binding;heterocyclic compound binding;cyclic nucleotide binding;cGMP binding;molecular_function;carbohydrate derivative binding;phosphoric ester hydrolase activity;guanyl nucleotide binding;hydrolase activity;guanyl ribon…	molecular_function						3.84642e-18
evm.TU.ctg561.1	GO:0034654;GO:0019438;GO:0018130;GO:1901362;GO:0006139;GO:0009161;GO:0006725;GO:0006220;GO:0009123;GO:0006221;GO:0046483;GO:1901360;GO:1901135;GO:0009259;GO:0019693;GO:0009117;GO:0072527;GO:0006753;GO:0009260;GO:0046390;GO:0044271;GO:1901137;GO:0009156;GO:0009218;GO:0009220;GO:0009165;GO:1901293;GO:0009124;GO:0072528;GO:0006796;GO:0006793;GO:0009987;GO:0044249;GO:1901576;GO:0055086;GO:0009129;GO:…	nucleobase-containing compound biosynthetic process;aromatic compound biosynthetic process;heterocycle biosynthetic process;organic cyclic compound biosynthetic process;nucleobase-containing compound metabolic process;ribonucleoside monophosphate metabolic process;cellular aromatic compound metabolic process;pyrimidine nucleotide metabolic process;nucleoside monophosphate metabolic process;pyrimi…	biological_process	GO:0005488;GO:0019205;GO:0016301;GO:0097159;GO:0043167;GO:1901363;GO:0003674;GO:0016772;GO:0097367;GO:0008144;GO:0032559;GO:0030554;GO:0004797;GO:0019136;GO:0019206;GO:0005524;GO:0017076;GO:0032553;GO:0032555;GO:0035639;GO:0043168;GO:0000166;GO:1901265;GO:0016740;GO:0036094;GO:0003824;	binding;nucleobase-containing compound kinase activity;kinase activity;organic cyclic compound binding;ion binding;heterocyclic compound binding;molecular_function;transferase activity, transferring phosphorus-containing groups;carbohydrate derivative binding;drug binding;adenyl ribonucleotide binding;adenyl nucleotide binding;thymidine kinase activity;deoxynucleoside kinase activity;nucleoside k…	molecular_function						4.11831e-18
evm.TU.ctg667.6				GO:0005515;GO:0005488;GO:0046872;GO:0043169;GO:0008270;GO:0046914;GO:0043167;GO:0003674;	protein binding;binding;metal ion binding;cation binding;zinc ion binding;transition metal ion binding;ion binding;molecular_function;	molecular_function						4.6438e-18
evm.TU.ctg202.8												6.07087e-18
evm.TU.ctg53.12				GO:0005515;GO:0005488;GO:0046872;GO:0043169;GO:0043167;GO:0003674;	protein binding;binding;metal ion binding;cation binding;ion binding;molecular_function;	molecular_function	GO:0016020;GO:0016021;GO:0005575;GO:0031224;GO:0044425;	membrane;integral component of membrane;cellular_component;intrinsic component of membrane;membrane part;	cellular_component			6.07087e-18
evm.TU.ctg707.3	GO:0050789;GO:0050794;GO:0065007;GO:0007154;GO:0007165;GO:0023052;GO:0050896;GO:0051716;GO:0098609;GO:0098742;GO:0007156;GO:0022610;GO:0007155;GO:0044419;GO:0051704;GO:0009059;GO:0034645;GO:0090304;GO:0006139;GO:0009405;GO:0006725;GO:0006260;GO:0044260;GO:0046483;GO:1901360;GO:0043170;GO:0006950;GO:0009987;GO:0006310;GO:0033554;GO:0044249;GO:1901576;GO:0006974;GO:0006259;GO:0034641;GO:0006807;GO:…	regulation of biological process;regulation of cellular process;biological regulation;cell communication;signal transduction;signaling;response to stimulus;cellular response to stimulus;cell-cell adhesion;cell-cell adhesion via plasma-membrane adhesion molecules;homophilic cell adhesion via plasma membrane adhesion molecules;biological adhesion;cell adhesion;interspecies interaction between organ…	biological_process	GO:0005488;GO:0003677;GO:0046872;GO:0005509;GO:0043169;GO:0003676;GO:0097159;GO:0043167;GO:1901363;GO:0003674;	binding;DNA binding;metal ion binding;calcium ion binding;cation binding;nucleic acid binding;organic cyclic compound binding;ion binding;heterocyclic compound binding;molecular_function;	molecular_function	GO:0016020;GO:0005575;GO:0043227;GO:0005634;GO:0043231;GO:0043226;GO:0043229;GO:0005623;GO:0044464;GO:0005622;GO:0044424;	membrane;cellular_component;membrane-bounded organelle;nucleus;intracellular membrane-bounded organelle;organelle;intracellular organelle;cell;cell part;intracellular;intracellular part;	cellular_component			6.29763e-18
evm.TU.ctg42.39	GO:0009059;GO:0034645;GO:0090304;GO:0006139;GO:0006261;GO:0006725;GO:0006260;GO:0044260;GO:0046483;GO:1901360;GO:0043170;GO:0006270;GO:0009987;GO:0044249;GO:1901576;GO:0006259;GO:0034641;GO:0006807;GO:0071704;GO:0044238;GO:0009058;GO:0008150;GO:0044237;GO:0008152;	macromolecule biosynthetic process;cellular macromolecule biosynthetic process;nucleic acid metabolic process;nucleobase-containing compound metabolic process;DNA-dependent DNA replication;cellular aromatic compound metabolic process;DNA replication;cellular macromolecule metabolic process;heterocycle metabolic process;organic cyclic compound metabolic process;macromolecule metabolic process;DNA …	biological_process	GO:0005488;GO:0003677;GO:0003676;GO:0097159;GO:0043167;GO:1901363;GO:0003674;GO:0097367;GO:0008144;GO:0032559;GO:0030554;GO:0005524;GO:0016787;GO:0017076;GO:0032553;GO:0032555;GO:0035639;GO:0043168;GO:0000166;GO:1901265;GO:0036094;GO:0003824;	binding;DNA binding;nucleic acid binding;organic cyclic compound binding;ion binding;heterocyclic compound binding;molecular_function;carbohydrate derivative binding;drug binding;adenyl ribonucleotide binding;adenyl nucleotide binding;ATP binding;hydrolase activity;purine nucleotide binding;ribonucleotide binding;purine ribonucleotide binding;purine ribonucleoside triphosphate binding;anion bindi…	molecular_function						6.33082e-18
evm.TU.ctg74.5							GO:0016020;GO:0016021;GO:0005575;GO:0031224;GO:0044425;	membrane;integral component of membrane;cellular_component;intrinsic component of membrane;membrane part;	cellular_component	Sphingolipid metabolism;Metabolic pathways;	dpx00600;dpx01100;	6.74985e-18
evm.TU.ctg162.32	GO:0050789;GO:0050794;GO:0065007;GO:0060255;GO:0010468;GO:0019222;GO:0051171;GO:0080090;GO:0051252;GO:0019219;GO:0006355;GO:1903506;GO:2001141;GO:0009889;GO:0010556;GO:0031326;GO:2000112;GO:0031323;GO:0032774;GO:0006351;GO:0097659;GO:0034654;GO:0019438;GO:0018130;GO:1901362;GO:0016070;GO:0044419;GO:0051704;GO:0009059;GO:0034645;GO:0090304;GO:0006139;GO:0010467;GO:0009405;GO:0006725;GO:0044260;GO:…	regulation of biological process;regulation of cellular process;biological regulation;regulation of macromolecule metabolic process;regulation of gene expression;regulation of metabolic process;regulation of nitrogen compound metabolic process;regulation of primary metabolic process;regulation of RNA metabolic process;regulation of nucleobase-containing compound metabolic process;regulation of tr…	biological_process	GO:0005515;GO:0005488;GO:0003677;GO:0003676;GO:0097159;GO:1901363;GO:0003674;	protein binding;binding;DNA binding;nucleic acid binding;organic cyclic compound binding;heterocyclic compound binding;molecular_function;	molecular_function	GO:0005575;GO:0043227;GO:0005634;GO:0043231;GO:0043226;GO:0043229;GO:0005623;GO:0044464;GO:0005622;GO:0044424;	cellular_component;membrane-bounded organelle;nucleus;intracellular membrane-bounded organelle;organelle;intracellular organelle;cell;cell part;intracellular;intracellular part;	cellular_component	Ubiquitin mediated proteolysis;	dpx04120;	7.33957e-18
evm.TU.ctg79.27	GO:0050789;GO:0050794;GO:0065007;GO:0007154;GO:0007165;GO:0023052;GO:0050896;GO:0051716;GO:0035556;GO:0000160;GO:0009987;GO:0008150;	regulation of biological process;regulation of cellular process;biological regulation;cell communication;signal transduction;signaling;response to stimulus;cellular response to stimulus;intracellular signal transduction;phosphorelay signal transduction system;cellular process;biological_process;	biological_process	GO:0005488;GO:0060089;GO:0003677;GO:0003676;GO:0097159;GO:0043167;GO:1901363;GO:0003674;GO:0000156;GO:0097367;GO:0008144;GO:0032559;GO:0030554;GO:0005524;GO:0017076;GO:0032553;GO:0032555;GO:0035639;GO:0043168;GO:0000166;GO:1901265;GO:0036094;	binding;molecular transducer activity;DNA binding;nucleic acid binding;organic cyclic compound binding;ion binding;heterocyclic compound binding;molecular_function;phosphorelay response regulator activity;carbohydrate derivative binding;drug binding;adenyl ribonucleotide binding;adenyl nucleotide binding;ATP binding;purine nucleotide binding;ribonucleotide binding;purine ribonucleotide binding;pu…	molecular_function	GO:0005575;GO:0043227;GO:0005634;GO:0043231;GO:0043226;GO:0043229;GO:0005623;GO:0044464;GO:0005622;GO:0044424;	cellular_component;membrane-bounded organelle;nucleus;intracellular membrane-bounded organelle;organelle;intracellular organelle;cell;cell part;intracellular;intracellular part;	cellular_component	Spliceosome;	dpx03040;	7.516e-18
evm.TU.ctg906.1	GO:0016310;GO:0006468;GO:0006464;GO:0036211;GO:0044260;GO:0043170;GO:0043412;GO:0006796;GO:0006793;GO:0009987;GO:0006807;GO:0071704;GO:0044238;GO:0008150;GO:0044237;GO:0019538;GO:0044267;GO:1901564;GO:0008152;	phosphorylation;protein phosphorylation;cellular protein modification process;protein modification process;cellular macromolecule metabolic process;macromolecule metabolic process;macromolecule modification;phosphate-containing compound metabolic process;phosphorus metabolic process;cellular process;nitrogen compound metabolic process;organic substance metabolic process;primary metabolic process;…	biological_process	GO:0005488;GO:0004672;GO:0004674;GO:0016301;GO:0097159;GO:0043167;GO:1901363;GO:0016773;GO:0003674;GO:0016772;GO:0097367;GO:0008144;GO:0032559;GO:0030554;GO:0005524;GO:0017076;GO:0032553;GO:0032555;GO:0035639;GO:0043168;GO:0000166;GO:1901265;GO:0016740;GO:0036094;GO:0003824;	binding;protein kinase activity;protein serine/threonine kinase activity;kinase activity;organic cyclic compound binding;ion binding;heterocyclic compound binding;phosphotransferase activity, alcohol group as acceptor;molecular_function;transferase activity, transferring phosphorus-containing groups;carbohydrate derivative binding;drug binding;adenyl ribonucleotide binding;adenyl nucleotide bindi…	molecular_function	GO:0016020;GO:0005575;	membrane;cellular_component;	cellular_component			8.18917e-18
evm.TU.ctg621.12	GO:0032774;GO:0006351;GO:0097659;GO:0034654;GO:0019438;GO:0018130;GO:1901362;GO:0016070;GO:0009059;GO:0034645;GO:0090304;GO:0006139;GO:0010467;GO:0006725;GO:0044260;GO:0046483;GO:1901360;GO:0043170;GO:0044271;GO:0009987;GO:0006352;GO:0044249;GO:1901576;GO:0034641;GO:0006807;GO:0071704;GO:0044238;GO:0009058;GO:0008150;GO:0044237;GO:0008152;	RNA biosynthetic process;transcription, DNA-templated;nucleic acid-templated transcription;nucleobase-containing compound biosynthetic process;aromatic compound biosynthetic process;heterocycle biosynthetic process;organic cyclic compound biosynthetic process;RNA metabolic process;macromolecule biosynthetic process;cellular macromolecule biosynthetic process;nucleic acid metabolic process;nucleob…	biological_process	GO:0005488;GO:0003677;GO:0003676;GO:0097159;GO:1901363;GO:0003674;	binding;DNA binding;nucleic acid binding;organic cyclic compound binding;heterocyclic compound binding;molecular_function;	molecular_function				Basal transcription factors;	dpx03022;	9.21942e-18
evm.TU.ctg491.15	GO:0016579;GO:0070646;GO:0006464;GO:0036211;GO:0070647;GO:0044260;GO:0043170;GO:0043412;GO:0009987;GO:0006508;GO:0006807;GO:0071704;GO:0044238;GO:0008150;GO:0044237;GO:0019538;GO:0044267;GO:1901564;GO:0008152;	protein deubiquitination;protein modification by small protein removal;cellular protein modification process;protein modification process;protein modification by small protein conjugation or removal;cellular macromolecule metabolic process;macromolecule metabolic process;macromolecule modification;cellular process;proteolysis;nitrogen compound metabolic process;organic substance metabolic process…	biological_process	GO:0019783;GO:0036459;GO:0008233;GO:0070011;GO:0003674;GO:0008234;GO:0016787;GO:0003824;	ubiquitin-like protein-specific protease activity;ubiquitinyl hydrolase activity;peptidase activity;peptidase activity, acting on L-amino acid peptides;molecular_function;cysteine-type peptidase activity;hydrolase activity;catalytic activity;	molecular_function						9.49492e-18
evm.TU.ctg217.10				GO:0005515;GO:0005488;GO:0046872;GO:0043169;GO:0008270;GO:0046914;GO:0043167;GO:0003674;	protein binding;binding;metal ion binding;cation binding;zinc ion binding;transition metal ion binding;ion binding;molecular_function;	molecular_function						1.06029e-17
evm.TU.ctg171.2	GO:0016070;GO:0006810;GO:0016071;GO:0048193;GO:0051234;GO:0051179;GO:0006891;GO:0090304;GO:0006139;GO:0010467;GO:0006397;GO:0006725;GO:0016192;GO:0046483;GO:1901360;GO:0043170;GO:0006396;GO:0009987;GO:0034641;GO:0006807;GO:0071704;GO:0044238;GO:0008150;GO:0044237;GO:0008152;	RNA metabolic process;transport;mRNA metabolic process;Golgi vesicle transport;establishment of localization;localization;intra-Golgi vesicle-mediated transport;nucleic acid metabolic process;nucleobase-containing compound metabolic process;gene expression;mRNA processing;cellular aromatic compound metabolic process;vesicle-mediated transport;heterocycle metabolic process;organic cyclic compound …	biological_process	GO:0005488;GO:0046872;GO:0043169;GO:0003676;GO:0097159;GO:0043167;GO:1901363;GO:0003674;	binding;metal ion binding;cation binding;nucleic acid binding;organic cyclic compound binding;ion binding;heterocyclic compound binding;molecular_function;	molecular_function	GO:0005575;GO:0044431;GO:0005794;GO:0012505;GO:0043227;GO:0043231;GO:0017119;GO:0044422;GO:0044446;GO:0043226;GO:0043229;GO:0005623;GO:0044464;GO:0005622;GO:0044424;GO:0032991;GO:0005737;GO:0044444;	cellular_component;Golgi apparatus part;Golgi apparatus;endomembrane system;membrane-bounded organelle;intracellular membrane-bounded organelle;Golgi transport complex;organelle part;intracellular organelle part;organelle;intracellular organelle;cell;cell part;intracellular;intracellular part;macromolecular complex;cytoplasm;cytoplasmic part;	cellular_component			1.19899e-17
evm.TU.ctg634.8	GO:0050789;GO:0050794;GO:0065007;GO:0060255;GO:0010468;GO:0019222;GO:0051171;GO:0080090;GO:0051252;GO:0019219;GO:0006355;GO:1903506;GO:2001141;GO:0009889;GO:0010556;GO:0031326;GO:2000112;GO:0031323;GO:0032774;GO:0006351;GO:0097659;GO:0034654;GO:0019438;GO:0018130;GO:1901362;GO:0016070;GO:0009059;GO:0034645;GO:0090304;GO:0006139;GO:0010467;GO:0006725;GO:0044260;GO:0046483;GO:1901360;GO:0043170;GO:…	regulation of biological process;regulation of cellular process;biological regulation;regulation of macromolecule metabolic process;regulation of gene expression;regulation of metabolic process;regulation of nitrogen compound metabolic process;regulation of primary metabolic process;regulation of RNA metabolic process;regulation of nucleobase-containing compound metabolic process;regulation of tr…	biological_process	GO:0005515;GO:0005488;GO:0046983;GO:0003677;GO:0003676;GO:0097159;GO:1901363;GO:0003674;	protein binding;binding;protein dimerization activity;DNA binding;nucleic acid binding;organic cyclic compound binding;heterocyclic compound binding;molecular_function;	molecular_function						1.22191e-17
evm.TU.ctg47.10												1.26978e-17
evm.TU.ctg1523.10_evm.TU.ctg1523.7												1.38266e-17
evm.TU.ctg301.13	GO:0032774;GO:0006351;GO:0097659;GO:0034654;GO:0019438;GO:0018130;GO:1901362;GO:0016070;GO:0009059;GO:0034645;GO:0090304;GO:0006139;GO:0010467;GO:0006725;GO:0044260;GO:0046483;GO:1901360;GO:0043170;GO:0044271;GO:0009987;GO:0044249;GO:1901576;GO:0034641;GO:0006807;GO:0071704;GO:0044238;GO:0009058;GO:0008150;GO:0044237;GO:0008152;	RNA biosynthetic process;transcription, DNA-templated;nucleic acid-templated transcription;nucleobase-containing compound biosynthetic process;aromatic compound biosynthetic process;heterocycle biosynthetic process;organic cyclic compound biosynthetic process;RNA metabolic process;macromolecule biosynthetic process;cellular macromolecule biosynthetic process;nucleic acid metabolic process;nucleob…	biological_process	GO:0005488;GO:0003677;GO:0003676;GO:0034062;GO:0003899;GO:0016779;GO:0097159;GO:1901363;GO:0003674;GO:0016772;GO:0016740;GO:0003824;	binding;DNA binding;nucleic acid binding;RNA polymerase activity;DNA-directed RNA polymerase activity;nucleotidyltransferase activity;organic cyclic compound binding;heterocyclic compound binding;molecular_function;transferase activity, transferring phosphorus-containing groups;transferase activity;catalytic activity;	molecular_function						1.42945e-17
evm.TU.ctg78.11	GO:0050789;GO:0050794;GO:0065007;GO:0000910;GO:0051301;GO:0051726;GO:0022402;GO:0007049;GO:0008219;GO:0006915;GO:0012501;GO:0051302;GO:0010564;GO:0032465;GO:0009987;GO:0008150;	regulation of biological process;regulation of cellular process;biological regulation;cytokinesis;cell division;regulation of cell cycle;cell cycle process;cell cycle;cell death;apoptotic process;programmed cell death;regulation of cell division;regulation of cell cycle process;regulation of cytokinesis;cellular process;biological_process;	biological_process	GO:0005515;GO:0005488;GO:0046872;GO:0043169;GO:0008270;GO:0042393;GO:0046914;GO:0043167;GO:0003674;GO:0004842;GO:0019787;GO:0016740;GO:0003824;	protein binding;binding;metal ion binding;cation binding;zinc ion binding;histone binding;transition metal ion binding;ion binding;molecular_function;ubiquitin-protein transferase activity;ubiquitin-like protein transferase activity;transferase activity;catalytic activity;	molecular_function						1.46761e-17
evm.TU.ctg310.13_evm.TU.ctg310.12				GO:0005515;GO:0005488;GO:0046872;GO:0043169;GO:0043167;GO:0003674;	protein binding;binding;metal ion binding;cation binding;ion binding;molecular_function;	molecular_function						1.50572e-17
evm.TU.ctg599.9				GO:0005488;GO:0004888;GO:0038023;GO:0060089;GO:0003677;GO:0003676;GO:0097159;GO:1901363;GO:0003674;GO:0008158;	binding;transmembrane signaling receptor activity;signaling receptor activity;molecular transducer activity;DNA binding;nucleic acid binding;organic cyclic compound binding;heterocyclic compound binding;molecular_function;hedgehog receptor activity;	molecular_function	GO:0016020;GO:0005575;	membrane;cellular_component;	cellular_component			1.52054e-17
evm.TU.ctg779.8_evm.TU.ctg779.9	GO:0016042;GO:0043170;GO:0006508;GO:1901575;GO:0006807;GO:0009056;GO:0071704;GO:0044238;GO:0006629;GO:0008150;GO:0019538;GO:1901564;GO:0008152;	lipid catabolic process;macromolecule metabolic process;proteolysis;organic substance catabolic process;nitrogen compound metabolic process;catabolic process;organic substance metabolic process;primary metabolic process;lipid metabolic process;biological_process;protein metabolic process;organonitrogen compound metabolic process;metabolic process;	biological_process	GO:0008236;GO:0017171;GO:0003847;GO:0004806;GO:0052689;GO:0016298;GO:0008233;GO:0070011;GO:0003674;GO:0016787;GO:0016788;GO:0003824;	serine-type peptidase activity;serine hydrolase activity;1-alkyl-2-acetylglycerophosphocholine esterase activity;triglyceride lipase activity;carboxylic ester hydrolase activity;lipase activity;peptidase activity;peptidase activity, acting on L-amino acid peptides;molecular_function;hydrolase activity;hydrolase activity, acting on ester bonds;catalytic activity;	molecular_function						1.56162e-17
evm.TU.ctg898.1	GO:0022414;GO:0000003;GO:0051704;GO:0007338;GO:0009566;GO:0008037;GO:0019953;GO:0044703;GO:0007339;GO:0009988;GO:0035036;GO:0009987;GO:0008150;	reproductive process;reproduction;multi-organism process;single fertilization;fertilization;cell recognition;sexual reproduction;multi-organism reproductive process;binding of sperm to zona pellucida;cell-cell recognition;sperm-egg recognition;cellular process;biological_process;	biological_process	GO:0005515;GO:0005488;GO:0003674;	protein binding;binding;molecular_function;	molecular_function	GO:0016020;GO:0005575;GO:0005576;	membrane;cellular_component;extracellular region;	cellular_component			1.69418e-17
evm.TU.ctg395.24												2.13693e-17
evm.TU.ctg221.60							GO:0016020;GO:0016021;GO:0005575;GO:0031224;GO:0044425;	membrane;integral component of membrane;cellular_component;intrinsic component of membrane;membrane part;	cellular_component			2.52829e-17
evm.TU.ctg163.18	GO:0008150;GO:0008152;	biological_process;metabolic process;	biological_process	GO:0005488;GO:0003674;GO:0046912;GO:0016746;GO:0016740;GO:0048037;GO:0003824;	binding;molecular_function;transferase activity, transferring acyl groups, acyl groups converted into alkyl on transfer;transferase activity, transferring acyl groups;transferase activity;cofactor binding;catalytic activity;	molecular_function				Citrate cycle (TCA cycle);Metabolic pathways;	dpx00020;dpx01100;	2.74814e-17
evm.TU.ctg99.25												2.9535e-17
evm.TU.ctg559.1												3.02826e-17
evm.TU.ctg385.30	GO:0005975;GO:0016310;GO:0030258;GO:0046834;GO:0046854;GO:0006796;GO:0006793;GO:0009987;GO:0006644;GO:0046486;GO:0006650;GO:0046488;GO:0071704;GO:0044238;GO:0009058;GO:0006629;GO:0019637;GO:0008150;GO:0044237;GO:0044255;GO:0008152;	carbohydrate metabolic process;phosphorylation;lipid modification;lipid phosphorylation;phosphatidylinositol phosphorylation;phosphate-containing compound metabolic process;phosphorus metabolic process;cellular process;phospholipid metabolic process;glycerolipid metabolic process;glycerophospholipid metabolic process;phosphatidylinositol metabolic process;organic substance metabolic process;prima…	biological_process	GO:0005488;GO:0038023;GO:0060089;GO:0097159;GO:0043167;GO:1901363;GO:0003674;GO:0016791;GO:0042578;GO:0016787;GO:0009881;GO:0009882;GO:0019203;GO:0050308;GO:0042132;GO:0016788;GO:0043168;GO:0000166;GO:1901265;GO:0071949;GO:0050660;GO:0036094;GO:0048037;GO:0050662;GO:0003824;	binding;signaling receptor activity;molecular transducer activity;organic cyclic compound binding;ion binding;heterocyclic compound binding;molecular_function;phosphatase activity;phosphoric ester hydrolase activity;hydrolase activity;photoreceptor activity;blue light photoreceptor activity;carbohydrate phosphatase activity;sugar-phosphatase activity;fructose 1,6-bisphosphate 1-phosphatase activi…	molecular_function				Carbon metabolism;Fructose and mannose metabolism;Metabolic pathways;	dpx01200;dpx00051;dpx01100;	3.40264e-17
evm.TU.ctg214.17				GO:0005488;GO:0003676;GO:0097159;GO:1901363;GO:0003674;	binding;nucleic acid binding;organic cyclic compound binding;heterocyclic compound binding;molecular_function;	molecular_function				mRNA surveillance pathway;	dpx03015;	3.46717e-17
evm.TU.ctg1006.1_evm.TU.ctg1006.3				GO:0005488;GO:0046872;GO:0043169;GO:0008270;GO:0046914;GO:0043167;GO:0003674;	binding;metal ion binding;cation binding;zinc ion binding;transition metal ion binding;ion binding;molecular_function;	molecular_function						3.53255e-17
evm.TU.ctg1456.2												3.97056e-17
evm.TU.ctg52.8							GO:0016020;GO:0016021;GO:0005575;GO:0031224;GO:0044425;GO:0005886;GO:0071944;GO:0044459;GO:0005623;GO:0044464;GO:0005887;GO:0031226;	membrane;integral component of membrane;cellular_component;intrinsic component of membrane;membrane part;plasma membrane;cell periphery;plasma membrane part;cell;cell part;integral component of plasma membrane;intrinsic component of plasma membrane;	cellular_component			4.2142e-17
evm.TU.ctg1508.1	GO:0050789;GO:0050794;GO:0065007;GO:0007154;GO:0007165;GO:0023052;GO:0050896;GO:0051716;GO:0007166;GO:0010467;GO:0006465;GO:0044260;GO:0043170;GO:0016485;GO:0051604;GO:0009987;GO:0006508;GO:0034641;GO:0006807;GO:0071704;GO:0044238;GO:0008150;GO:0044237;GO:0019538;GO:0044267;GO:1901564;GO:0006518;GO:0008152;GO:0043603;	regulation of biological process;regulation of cellular process;biological regulation;cell communication;signal transduction;signaling;response to stimulus;cellular response to stimulus;cell surface receptor signaling pathway;gene expression;signal peptide processing;cellular macromolecule metabolic process;macromolecule metabolic process;protein processing;protein maturation;cellular process;pro…	biological_process	GO:0005515;GO:0005488;GO:0008233;GO:0003674;GO:0016787;GO:0003824;	protein binding;binding;peptidase activity;molecular_function;hydrolase activity;catalytic activity;	molecular_function	GO:0016020;GO:0016021;GO:0005575;GO:0031224;GO:0044425;GO:0031984;GO:0012505;GO:0043227;GO:0043231;GO:0098796;GO:0005787;GO:0044422;GO:0042175;GO:0044446;GO:0005789;GO:0098827;GO:0044432;GO:0043226;GO:0043229;GO:0005783;GO:0005623;GO:0044464;GO:1902494;GO:0005622;GO:0044424;GO:0032991;GO:0005737;GO:0044444;	membrane;integral component of membrane;cellular_component;intrinsic component of membrane;membrane part;organelle subcompartment;endomembrane system;membrane-bounded organelle;intracellular membrane-bounded organelle;membrane protein complex;signal peptidase complex;organelle part;nuclear outer membrane-endoplasmic reticulum membrane network;intracellular organelle part;endoplasmic reticulum mem…	cellular_component	mTOR signaling pathway;Wnt signaling pathway;	dpx04150;dpx04310;	4.26829e-17
evm.TU.ctg47.22	GO:0032774;GO:0006351;GO:0097659;GO:0034654;GO:0019438;GO:0018130;GO:1901362;GO:0016070;GO:0009059;GO:0034645;GO:0090304;GO:0006139;GO:0010467;GO:0006725;GO:0044260;GO:0046483;GO:1901360;GO:0043170;GO:0044271;GO:0009987;GO:0044249;GO:1901576;GO:0034641;GO:0006807;GO:0071704;GO:0044238;GO:0009058;GO:0008150;GO:0044237;GO:0008152;	RNA biosynthetic process;transcription, DNA-templated;nucleic acid-templated transcription;nucleobase-containing compound biosynthetic process;aromatic compound biosynthetic process;heterocycle biosynthetic process;organic cyclic compound biosynthetic process;RNA metabolic process;macromolecule biosynthetic process;cellular macromolecule biosynthetic process;nucleic acid metabolic process;nucleob…	biological_process	GO:0005488;GO:0003677;GO:0003676;GO:0034062;GO:0003899;GO:0016779;GO:0097159;GO:1901363;GO:0003674;GO:0016772;GO:0016740;GO:0003824;	binding;DNA binding;nucleic acid binding;RNA polymerase activity;DNA-directed RNA polymerase activity;nucleotidyltransferase activity;organic cyclic compound binding;heterocyclic compound binding;molecular_function;transferase activity, transferring phosphorus-containing groups;transferase activity;catalytic activity;	molecular_function				RNA polymerase;	dpx03020;	4.75316e-17
evm.TU.ctg557.2				GO:0005515;GO:0005488;GO:0003674;	protein binding;binding;molecular_function;	molecular_function						5.23831e-17
evm.TU.ctg285.3	GO:1901362;GO:1901360;GO:0008202;GO:0006694;GO:1901576;GO:0008610;GO:0071704;GO:0044238;GO:0009058;GO:0006629;GO:0008150;GO:0008152;GO:0055114;	organic cyclic compound biosynthetic process;organic cyclic compound metabolic process;steroid metabolic process;steroid biosynthetic process;organic substance biosynthetic process;lipid biosynthetic process;organic substance metabolic process;primary metabolic process;biosynthetic process;lipid metabolic process;biological_process;metabolic process;oxidation-reduction process;	biological_process	GO:0005488;GO:0003674;GO:0016620;GO:0003854;GO:0016229;GO:0033764;GO:0016903;GO:0016616;GO:0016614;GO:0048037;GO:0050662;GO:0016491;GO:0003824;	binding;molecular_function;oxidoreductase activity, acting on the aldehyde or oxo group of donors, NAD or NADP as acceptor;3-beta-hydroxy-delta5-steroid dehydrogenase activity;steroid dehydrogenase activity;steroid dehydrogenase activity, acting on the CH-OH group of donors, NAD or NADP as acceptor;oxidoreductase activity, acting on the aldehyde or oxo group of donors;oxidoreductase activity, act…	molecular_function						5.47242e-17
evm.TU.ctg754.5	GO:0016070;GO:0090304;GO:0006139;GO:0010467;GO:0006725;GO:0046483;GO:1901360;GO:0043170;GO:0006396;GO:0009987;GO:0034641;GO:0006807;GO:0071704;GO:0044238;GO:0008150;GO:0044237;GO:0008152;	RNA metabolic process;nucleic acid metabolic process;nucleobase-containing compound metabolic process;gene expression;cellular aromatic compound metabolic process;heterocycle metabolic process;organic cyclic compound metabolic process;macromolecule metabolic process;RNA processing;cellular process;cellular nitrogen compound metabolic process;nitrogen compound metabolic process;organic substance m…	biological_process	GO:0005515;GO:0005488;GO:0003674;	protein binding;binding;molecular_function;	molecular_function	GO:0005575;GO:0031981;GO:0043227;GO:0005634;GO:0043231;GO:0000176;GO:0031974;GO:0043233;GO:0070013;GO:0044422;GO:0044428;GO:0000178;GO:0044446;GO:0043226;GO:0043229;GO:0005623;GO:0044464;GO:1902494;GO:0005622;GO:0044424;GO:0032991;	cellular_component;nuclear lumen;membrane-bounded organelle;nucleus;intracellular membrane-bounded organelle;nuclear exosome (RNase complex);membrane-enclosed lumen;organelle lumen;intracellular organelle lumen;organelle part;nuclear part;exosome (RNase complex);intracellular organelle part;organelle;intracellular organelle;cell;cell part;catalytic complex;intracellular;intracellular part;macromo…	cellular_component			5.68033e-17
evm.TU.ctg1213.3				GO:0005488;GO:0003677;GO:0046872;GO:0043169;GO:0003676;GO:0097159;GO:0043167;GO:1901363;GO:0003674;	binding;DNA binding;metal ion binding;cation binding;nucleic acid binding;organic cyclic compound binding;ion binding;heterocyclic compound binding;molecular_function;	molecular_function						6.60052e-17
evm.TU.ctg346.2	GO:0016579;GO:0070646;GO:0006464;GO:0036211;GO:0070647;GO:0044260;GO:0043170;GO:0043412;GO:0009987;GO:0006508;GO:0006807;GO:0071704;GO:0044238;GO:0008150;GO:0044237;GO:0019538;GO:0044267;GO:1901564;GO:0008152;	protein deubiquitination;protein modification by small protein removal;cellular protein modification process;protein modification process;protein modification by small protein conjugation or removal;cellular macromolecule metabolic process;macromolecule metabolic process;macromolecule modification;cellular process;proteolysis;nitrogen compound metabolic process;organic substance metabolic process…	biological_process	GO:0019783;GO:0036459;GO:0008233;GO:0070011;GO:0003674;GO:0008234;GO:0016787;GO:0003824;	ubiquitin-like protein-specific protease activity;ubiquitinyl hydrolase activity;peptidase activity;peptidase activity, acting on L-amino acid peptides;molecular_function;cysteine-type peptidase activity;hydrolase activity;catalytic activity;	molecular_function						6.87275e-17
evm.TU.ctg352.18												7.25921e-17
evm.TU.ctg564.3	GO:0006022;GO:0009059;GO:1901135;GO:0043170;GO:0030203;GO:1901137;GO:0006023;GO:0006024;GO:1901576;GO:0006807;GO:0071704;GO:0009058;GO:0008150;GO:1901564;GO:0008152;GO:1901566;	aminoglycan metabolic process;macromolecule biosynthetic process;carbohydrate derivative metabolic process;macromolecule metabolic process;glycosaminoglycan metabolic process;carbohydrate derivative biosynthetic process;aminoglycan biosynthetic process;glycosaminoglycan biosynthetic process;organic substance biosynthetic process;nitrogen compound metabolic process;organic substance metabolic proc…	biological_process	GO:0030158;GO:0035252;GO:0042285;GO:0008194;GO:0016758;GO:0008375;GO:0016757;GO:0003674;GO:0016763;GO:0016740;GO:0003824;	protein xylosyltransferase activity;UDP-xylosyltransferase activity;xylosyltransferase activity;UDP-glycosyltransferase activity;transferase activity, transferring hexosyl groups;acetylglucosaminyltransferase activity;transferase activity, transferring glycosyl groups;molecular_function;transferase activity, transferring pentosyl groups;transferase activity;catalytic activity;	molecular_function	GO:0016020;GO:0005575;	membrane;cellular_component;	cellular_component	Glycosaminoglycan biosynthesis - chondroitin sulfate / dermatan sulfate;Metabolic pathways;	dpx00532;dpx01100;	7.61724e-17
evm.TU.ctg568.7	GO:0016310;GO:0006468;GO:0006464;GO:0036211;GO:0044260;GO:0043170;GO:0043412;GO:0006796;GO:0006793;GO:0009987;GO:0006807;GO:0071704;GO:0044238;GO:0008150;GO:0044237;GO:0019538;GO:0044267;GO:1901564;GO:0008152;	phosphorylation;protein phosphorylation;cellular protein modification process;protein modification process;cellular macromolecule metabolic process;macromolecule metabolic process;macromolecule modification;phosphate-containing compound metabolic process;phosphorus metabolic process;cellular process;nitrogen compound metabolic process;organic substance metabolic process;primary metabolic process;…	biological_process	GO:0005488;GO:0004672;GO:0016301;GO:0097159;GO:0043167;GO:1901363;GO:0016773;GO:0003674;GO:0016772;GO:0097367;GO:0008144;GO:0032559;GO:0030554;GO:0005524;GO:0017076;GO:0032553;GO:0032555;GO:0035639;GO:0043168;GO:0000166;GO:1901265;GO:0016740;GO:0036094;GO:0003824;	binding;protein kinase activity;kinase activity;organic cyclic compound binding;ion binding;heterocyclic compound binding;phosphotransferase activity, alcohol group as acceptor;molecular_function;transferase activity, transferring phosphorus-containing groups;carbohydrate derivative binding;drug binding;adenyl ribonucleotide binding;adenyl nucleotide binding;ATP binding;purine nucleotide binding;…	molecular_function						8.72261e-17
evm.TU.ctg543.15	GO:0008150;GO:0008152;GO:0055114;	biological_process;metabolic process;oxidation-reduction process;	biological_process	GO:0003674;GO:0016616;GO:0016614;GO:0016491;GO:0003824;	molecular_function;oxidoreductase activity, acting on the CH-OH group of donors, NAD or NADP as acceptor;oxidoreductase activity, acting on CH-OH group of donors;oxidoreductase activity;catalytic activity;	molecular_function				Carbon metabolism;Biosynthesis of amino acids;2-Oxocarboxylic acid metabolism;Citrate cycle (TCA cycle);Metabolic pathways;	dpx01200;dpx01230;dpx01210;dpx00020;dpx01100;	8.8021e-17
evm.TU.ctg706.29	GO:0022613;GO:0042254;GO:0044085;GO:0016070;GO:0006364;GO:0016072;GO:0071840;GO:0090304;GO:0000154;GO:0031167;GO:0006139;GO:0010467;GO:0001510;GO:0006725;GO:0044260;GO:0034470;GO:0046483;GO:1901360;GO:0043170;GO:0043412;GO:0043414;GO:0006396;GO:0009987;GO:0032259;GO:0034641;GO:0009451;GO:0006807;GO:0034660;GO:0071704;GO:0044238;GO:0008150;GO:0044237;GO:0008152;	ribonucleoprotein complex biogenesis;ribosome biogenesis;cellular component biogenesis;RNA metabolic process;rRNA processing;rRNA metabolic process;cellular component organization or biogenesis;nucleic acid metabolic process;rRNA modification;rRNA methylation;nucleobase-containing compound metabolic process;gene expression;RNA methylation;cellular aromatic compound metabolic process;cellular macr…	biological_process	GO:0003674;GO:0008171;GO:0008168;GO:0016741;GO:0016740;GO:0003824;	molecular_function;O-methyltransferase activity;methyltransferase activity;transferase activity, transferring one-carbon groups;transferase activity;catalytic activity;	molecular_function				Arginine and proline metabolism;Cysteine and methionine metabolism;beta-Alanine metabolism;Metabolic pathways;Glutathione metabolism;	dpx00330;dpx00270;dpx00410;dpx01100;dpx00480;	9.20201e-17
evm.TU.ctg259.3				GO:0005515;GO:0005488;GO:0046872;GO:0043169;GO:0008270;GO:0046914;GO:0043167;GO:0003674;	protein binding;binding;metal ion binding;cation binding;zinc ion binding;transition metal ion binding;ion binding;molecular_function;	molecular_function	GO:0005575;GO:0005623;GO:0044464;GO:0005622;	cellular_component;cell;cell part;intracellular;	cellular_component			1.03525e-16
evm.TU.ctg60.15	GO:0044419;GO:0051704;GO:0044403;GO:0019058;GO:0016032;GO:0019068;GO:0019069;GO:0008150;	interspecies interaction between organisms;multi-organism process;symbiosis, encompassing mutualism through parasitism;viral life cycle;viral process;virion assembly;viral capsid assembly;biological_process;	biological_process	GO:0005515;GO:0005488;GO:0003674;	protein binding;binding;molecular_function;	molecular_function						1.03525e-16
evm.TU.ctg172.16	GO:0006810;GO:0051234;GO:0007275;GO:0032501;GO:0051179;GO:0048856;GO:0032502;GO:0008150;	transport;establishment of localization;multicellular organismal development;multicellular organismal process;localization;anatomical structure development;developmental process;biological_process;	biological_process	GO:0005515;GO:0005488;GO:0003677;GO:0003676;GO:0051082;GO:0097159;GO:0043167;GO:1901363;GO:0003674;GO:0097367;GO:0008144;GO:0032559;GO:0030554;GO:0005524;GO:0016787;GO:0017076;GO:0032553;GO:0032555;GO:0035639;GO:0043168;GO:0000166;GO:1901265;GO:0036094;GO:0003824;	protein binding;binding;DNA binding;nucleic acid binding;unfolded protein binding;organic cyclic compound binding;ion binding;heterocyclic compound binding;molecular_function;carbohydrate derivative binding;drug binding;adenyl ribonucleotide binding;adenyl nucleotide binding;ATP binding;hydrolase activity;purine nucleotide binding;ribonucleotide binding;purine ribonucleotide binding;purine ribonu…	molecular_function	GO:0005575;GO:0071944;GO:0042600;GO:0030312;GO:0005623;GO:0044464;	cellular_component;cell periphery;chorion;external encapsulating structure;cell;cell part;	cellular_component			1.05695e-16
evm.TU.ctg8.17							GO:0016020;GO:0016021;GO:0005575;GO:0031224;GO:0044425;	membrane;integral component of membrane;cellular_component;intrinsic component of membrane;membrane part;	cellular_component			1.07928e-16
evm.TU.ctg262.1	GO:0034654;GO:0019438;GO:0018130;GO:1901362;GO:0006139;GO:0006725;GO:0044260;GO:0046483;GO:1901360;GO:1901135;GO:0043170;GO:0009259;GO:0019693;GO:0009117;GO:0009150;GO:0006163;GO:0006753;GO:0072521;GO:0009260;GO:0046390;GO:0044271;GO:1901137;GO:0009152;GO:0006164;GO:0009165;GO:1901293;GO:0072522;GO:0006796;GO:0006793;GO:0009987;GO:0044249;GO:1901576;GO:0055086;GO:0034641;GO:0090407;GO:0051189;GO:…	nucleobase-containing compound biosynthetic process;aromatic compound biosynthetic process;heterocycle biosynthetic process;organic cyclic compound biosynthetic process;nucleobase-containing compound metabolic process;cellular aromatic compound metabolic process;cellular macromolecule metabolic process;heterocycle metabolic process;organic cyclic compound metabolic process;carbohydrate derivative…	biological_process	GO:0005488;GO:0016776;GO:0050145;GO:0019205;GO:0016301;GO:0097159;GO:0043167;GO:1901363;GO:0016773;GO:0003674;GO:0016772;GO:0097367;GO:0004127;GO:0016791;GO:0008144;GO:0032559;GO:0030554;GO:0042578;GO:0005524;GO:0019001;GO:0016787;GO:0032561;GO:0017076;GO:0032553;GO:0001883;GO:0005525;GO:0032549;GO:0032550;GO:0032555;GO:0001882;GO:0035639;GO:0016788;GO:0004140;GO:0043168;GO:0098519;GO:0000166;GO:…	binding;phosphotransferase activity, phosphate group as acceptor;nucleoside phosphate kinase activity;nucleobase-containing compound kinase activity;kinase activity;organic cyclic compound binding;ion binding;heterocyclic compound binding;phosphotransferase activity, alcohol group as acceptor;molecular_function;transferase activity, transferring phosphorus-containing groups;carbohydrate derivativ…	molecular_function				Pyrimidine metabolism;Metabolic pathways;Drug metabolism - other enzymes;	dpx00240;dpx01100;dpx00983;	1.30608e-16
evm.TU.ctg775.4	GO:0016070;GO:0016071;GO:0090304;GO:0006139;GO:0010467;GO:0006397;GO:0006725;GO:0046483;GO:1901360;GO:0043170;GO:0000377;GO:0000398;GO:0000375;GO:0008380;GO:0006396;GO:0009987;GO:0034641;GO:0006807;GO:0071704;GO:0044238;GO:0008150;GO:0044237;GO:0008152;	RNA metabolic process;mRNA metabolic process;nucleic acid metabolic process;nucleobase-containing compound metabolic process;gene expression;mRNA processing;cellular aromatic compound metabolic process;heterocycle metabolic process;organic cyclic compound metabolic process;macromolecule metabolic process;RNA splicing, via transesterification reactions with bulged adenosine as nucleophile;mRNA spl…	biological_process	GO:0005515;GO:0005488;GO:0003674;	protein binding;binding;molecular_function;	molecular_function	GO:0005575;GO:0043227;GO:0005634;GO:0043231;GO:0043226;GO:0043229;GO:0005623;GO:0044464;GO:0005622;GO:0044424;	cellular_component;membrane-bounded organelle;nucleus;intracellular membrane-bounded organelle;organelle;intracellular organelle;cell;cell part;intracellular;intracellular part;	cellular_component	Spliceosome;	dpx03040;	1.31208e-16
evm.TU.ctg100.6	GO:0050789;GO:0050794;GO:0065007;GO:0048519;GO:0048523;GO:0044085;GO:0030029;GO:0030036;GO:0022607;GO:0071840;GO:0007010;GO:0051493;GO:0016043;GO:0065003;GO:0097435;GO:0051258;GO:0030042;GO:0030834;GO:0030835;GO:0030837;GO:0031333;GO:0032272;GO:0043242;GO:0051261;GO:0051494;GO:0051693;GO:1901879;GO:1901880;GO:1902904;GO:0034622;GO:0051128;GO:0010639;GO:0051129;GO:0032271;GO:0043254;GO:1902903;GO:…	regulation of biological process;regulation of cellular process;biological regulation;negative regulation of biological process;negative regulation of cellular process;cellular component biogenesis;actin filament-based process;actin cytoskeleton organization;cellular component assembly;cellular component organization or biogenesis;cytoskeleton organization;regulation of cytoskeleton organization;…	biological_process	GO:0005515;GO:0005488;GO:0008092;GO:0003674;GO:0005523;	protein binding;binding;cytoskeletal protein binding;molecular_function;tropomyosin binding;	molecular_function						1.33049e-16
evm.TU.ctg112.36												1.34071e-16
evm.TU.ctg1693.1	GO:0016310;GO:0006468;GO:0006464;GO:0036211;GO:0044260;GO:0043170;GO:0043412;GO:0006796;GO:0006793;GO:0009987;GO:0006807;GO:0071704;GO:0044238;GO:0008150;GO:0044237;GO:0019538;GO:0044267;GO:1901564;GO:0008152;	phosphorylation;protein phosphorylation;cellular protein modification process;protein modification process;cellular macromolecule metabolic process;macromolecule metabolic process;macromolecule modification;phosphate-containing compound metabolic process;phosphorus metabolic process;cellular process;nitrogen compound metabolic process;organic substance metabolic process;primary metabolic process;…	biological_process	GO:0005488;GO:0005543;GO:0008289;GO:0004672;GO:0004674;GO:0016301;GO:0097159;GO:0043167;GO:1901363;GO:0016773;GO:0003674;GO:0016772;GO:0097367;GO:0008144;GO:0032559;GO:0030554;GO:0005524;GO:0017076;GO:0032553;GO:0032555;GO:0035639;GO:0043168;GO:0000166;GO:1901265;GO:0016740;GO:0036094;GO:0003824;	binding;phospholipid binding;lipid binding;protein kinase activity;protein serine/threonine kinase activity;kinase activity;organic cyclic compound binding;ion binding;heterocyclic compound binding;phosphotransferase activity, alcohol group as acceptor;molecular_function;transferase activity, transferring phosphorus-containing groups;carbohydrate derivative binding;drug binding;adenyl ribonucleot…	molecular_function	GO:0016020;GO:0005575;	membrane;cellular_component;	cellular_component			1.38063e-16
evm.TU.ctg2474.2										RNA transport;	dpx03013;	1.50121e-16
evm.TU.ctg1213.11	GO:0050789;GO:0050794;GO:0065007;GO:0007154;GO:0007165;GO:0023052;GO:0007186;GO:0050896;GO:0051716;GO:0035556;GO:0007264;GO:0009987;GO:0008150;	regulation of biological process;regulation of cellular process;biological regulation;cell communication;signal transduction;signaling;G-protein coupled receptor signaling pathway;response to stimulus;cellular response to stimulus;intracellular signal transduction;small GTPase mediated signal transduction;cellular process;biological_process;	biological_process	GO:0005488;GO:0004871;GO:0044877;GO:0097159;GO:0043167;GO:1901363;GO:0003674;GO:0097367;GO:0003924;GO:0031683;GO:0008144;GO:0032559;GO:0030554;GO:0016462;GO:0016818;GO:0005524;GO:0019001;GO:0017111;GO:0016787;GO:0032561;GO:0017076;GO:0032553;GO:0001883;GO:0005525;GO:0032549;GO:0032550;GO:0032555;GO:0001882;GO:0016817;GO:0035639;GO:0043168;GO:0000166;GO:1901265;GO:0016887;GO:0036094;GO:0003824;	binding;signal transducer activity;macromolecular complex binding;organic cyclic compound binding;ion binding;heterocyclic compound binding;molecular_function;carbohydrate derivative binding;GTPase activity;G-protein beta/gamma-subunit complex binding;drug binding;adenyl ribonucleotide binding;adenyl nucleotide binding;pyrophosphatase activity;hydrolase activity, acting on acid anhydrides, in pho…	molecular_function						1.73735e-16
evm.TU.ctg47.8	GO:0050896;GO:0051716;GO:0090304;GO:0006139;GO:0006725;GO:0044260;GO:0006298;GO:0046483;GO:1901360;GO:0043170;GO:0006950;GO:0009987;GO:0033554;GO:0006974;GO:0006259;GO:0034641;GO:0006807;GO:0071704;GO:0006281;GO:0044238;GO:0008150;GO:0044237;GO:0008152;	response to stimulus;cellular response to stimulus;nucleic acid metabolic process;nucleobase-containing compound metabolic process;cellular aromatic compound metabolic process;cellular macromolecule metabolic process;mismatch repair;heterocycle metabolic process;organic cyclic compound metabolic process;macromolecule metabolic process;response to stress;cellular process;cellular response to stres…	biological_process	GO:0005488;GO:0003677;GO:0003676;GO:0003690;GO:0030983;GO:0097159;GO:0043167;GO:1901363;GO:0003674;GO:0097367;GO:0008144;GO:0032559;GO:0030554;GO:0005524;GO:0017076;GO:0032553;GO:0032555;GO:0035639;GO:0043168;GO:0000166;GO:1901265;GO:0036094;	binding;DNA binding;nucleic acid binding;double-stranded DNA binding;mismatched DNA binding;organic cyclic compound binding;ion binding;heterocyclic compound binding;molecular_function;carbohydrate derivative binding;drug binding;adenyl ribonucleotide binding;adenyl nucleotide binding;ATP binding;purine nucleotide binding;ribonucleotide binding;purine ribonucleotide binding;purine ribonucleoside …	molecular_function				Mismatch repair;	dpx03430;	2.02687e-16
evm.TU.ctg275.1	GO:0050789;GO:0050794;GO:0065007;GO:0007154;GO:0007165;GO:0023052;GO:0050896;GO:0051716;GO:0051181;GO:0015886;GO:1901678;GO:0044085;GO:0006810;GO:0017004;GO:0051234;GO:0022607;GO:0071840;GO:0051179;GO:0016043;GO:0065003;GO:0034622;GO:0043933;GO:0009987;GO:0071702;GO:0071705;GO:0008150;	regulation of biological process;regulation of cellular process;biological regulation;cell communication;signal transduction;signaling;response to stimulus;cellular response to stimulus;cofactor transport;heme transport;iron coordination entity transport;cellular component biogenesis;transport;cytochrome complex assembly;establishment of localization;cellular component assembly;cellular component…	biological_process	GO:0005515;GO:0005488;GO:0003674;GO:0008168;GO:0016741;GO:0016740;GO:0003824;	protein binding;binding;molecular_function;methyltransferase activity;transferase activity, transferring one-carbon groups;transferase activity;catalytic activity;	molecular_function	GO:0016020;GO:0016021;GO:0005575;GO:0031224;GO:0044425;	membrane;integral component of membrane;cellular_component;intrinsic component of membrane;membrane part;	cellular_component			2.19588e-16
evm.TU.ctg740.1	GO:0055085;GO:0006810;GO:0051234;GO:0006811;GO:0034220;GO:0051179;GO:0008150;	transmembrane transport;transport;establishment of localization;ion transport;ion transmembrane transport;localization;biological_process;	biological_process	GO:0005515;GO:0005488;GO:0022857;GO:0015075;GO:0005215;GO:0003674;	protein binding;binding;transmembrane transporter activity;ion transmembrane transporter activity;transporter activity;molecular_function;	molecular_function	GO:0016020;GO:0016021;GO:0005575;GO:0031224;GO:0044425;	membrane;integral component of membrane;cellular_component;intrinsic component of membrane;membrane part;	cellular_component			2.21224e-16
evm.TU.ctg203.50	GO:0009059;GO:0034645;GO:0090304;GO:0006139;GO:0006725;GO:0006260;GO:0044260;GO:0046483;GO:1901360;GO:0043170;GO:0009987;GO:0044249;GO:1901576;GO:0006259;GO:0034641;GO:0006807;GO:0071704;GO:0044238;GO:0009058;GO:0008150;GO:0044237;GO:0008152;	macromolecule biosynthetic process;cellular macromolecule biosynthetic process;nucleic acid metabolic process;nucleobase-containing compound metabolic process;cellular aromatic compound metabolic process;DNA replication;cellular macromolecule metabolic process;heterocycle metabolic process;organic cyclic compound metabolic process;macromolecule metabolic process;cellular process;cellular biosynth…	biological_process	GO:0005488;GO:0046872;GO:0043169;GO:0034061;GO:0008270;GO:0003887;GO:0046914;GO:0016779;GO:0043167;GO:0003674;GO:0016772;GO:0016740;GO:0003824;	binding;metal ion binding;cation binding;DNA polymerase activity;zinc ion binding;DNA-directed DNA polymerase activity;transition metal ion binding;nucleotidyltransferase activity;ion binding;molecular_function;transferase activity, transferring phosphorus-containing groups;transferase activity;catalytic activity;	molecular_function	GO:0005575;GO:0043227;GO:0005634;GO:0043231;GO:0043226;GO:0043229;GO:0005623;GO:0044464;GO:0005622;GO:0044424;	cellular_component;membrane-bounded organelle;nucleus;intracellular membrane-bounded organelle;organelle;intracellular organelle;cell;cell part;intracellular;intracellular part;	cellular_component	Selenocompound metabolism;Metabolic pathways;	dpx00450;dpx01100;	2.50599e-16
evm.TU.ctg1159.11				GO:0005488;GO:0046872;GO:0043169;GO:0008270;GO:0046914;GO:0043167;GO:0003674;	binding;metal ion binding;cation binding;zinc ion binding;transition metal ion binding;ion binding;molecular_function;	molecular_function						2.6469e-16
evm.TU.ctg717.17				GO:0005515;GO:0005488;GO:0046872;GO:0043169;GO:0008270;GO:0046914;GO:0043167;GO:0003674;GO:0004842;GO:0019787;GO:0016740;GO:0003824;	protein binding;binding;metal ion binding;cation binding;zinc ion binding;transition metal ion binding;ion binding;molecular_function;ubiquitin-protein transferase activity;ubiquitin-like protein transferase activity;transferase activity;catalytic activity;	molecular_function	GO:0005575;GO:0043227;GO:0005634;GO:0043231;GO:0044422;GO:0044428;GO:0044446;GO:0043226;GO:0043229;GO:0000152;GO:0005680;GO:0031461;GO:0005623;GO:0044464;GO:0000151;GO:1902494;GO:0005622;GO:1990234;GO:0044424;GO:0032991;	cellular_component;membrane-bounded organelle;nucleus;intracellular membrane-bounded organelle;organelle part;nuclear part;intracellular organelle part;organelle;intracellular organelle;nuclear ubiquitin ligase complex;anaphase-promoting complex;cullin-RING ubiquitin ligase complex;cell;cell part;ubiquitin ligase complex;catalytic complex;intracellular;transferase complex;intracellular part;macro…	cellular_component			3.9285e-16
evm.TU.ctg222.10	GO:0008150;GO:0008152;GO:0055114;	biological_process;metabolic process;oxidation-reduction process;	biological_process	GO:0005515;GO:0005488;GO:0003677;GO:0003676;GO:0016706;GO:0097159;GO:1901363;GO:0003674;GO:0016705;GO:0051213;GO:0016491;GO:0003824;	protein binding;binding;DNA binding;nucleic acid binding;oxidoreductase activity, acting on paired donors, with incorporation or reduction of molecular oxygen, 2-oxoglutarate as one donor, and incorporation of one atom each of oxygen into both donors;organic cyclic compound binding;heterocyclic compound binding;molecular_function;oxidoreductase activity, acting on paired donors, with incorporatio…	molecular_function						4.80262e-16
evm.TU.ctg319.8				GO:0005515;GO:0005488;GO:0003674;	protein binding;binding;molecular_function;	molecular_function						5.00855e-16
evm.TU.ctg661.4	GO:0016310;GO:0006468;GO:0006464;GO:0036211;GO:0044260;GO:0043170;GO:0043412;GO:0006796;GO:0006793;GO:0009987;GO:0006807;GO:0071704;GO:0044238;GO:0008150;GO:0044237;GO:0019538;GO:0044267;GO:1901564;GO:0008152;	phosphorylation;protein phosphorylation;cellular protein modification process;protein modification process;cellular macromolecule metabolic process;macromolecule metabolic process;macromolecule modification;phosphate-containing compound metabolic process;phosphorus metabolic process;cellular process;nitrogen compound metabolic process;organic substance metabolic process;primary metabolic process;…	biological_process	GO:0005488;GO:0004672;GO:0016301;GO:0097159;GO:0043167;GO:1901363;GO:0016773;GO:0003674;GO:0016772;GO:0097367;GO:0008144;GO:0032559;GO:0030554;GO:0005524;GO:0017076;GO:0032553;GO:0032555;GO:0035639;GO:0043168;GO:0000166;GO:1901265;GO:0016740;GO:0036094;GO:0003824;	binding;protein kinase activity;kinase activity;organic cyclic compound binding;ion binding;heterocyclic compound binding;phosphotransferase activity, alcohol group as acceptor;molecular_function;transferase activity, transferring phosphorus-containing groups;carbohydrate derivative binding;drug binding;adenyl ribonucleotide binding;adenyl nucleotide binding;ATP binding;purine nucleotide binding;…	molecular_function						5.11746e-16
evm.TU.ctg523.33				GO:0005488;GO:0046872;GO:0043169;GO:0097159;GO:0043167;GO:1901363;GO:0003674;GO:0000166;GO:1901265;GO:0036094;	binding;metal ion binding;cation binding;organic cyclic compound binding;ion binding;heterocyclic compound binding;molecular_function;nucleotide binding;nucleoside phosphate binding;small molecule binding;	molecular_function						5.50394e-16
evm.TU.ctg30.50										Sphingolipid metabolism;Metabolic pathways;	dpx00600;dpx01100;	5.79703e-16
evm.TU.ctg187.18	GO:0050896;GO:0051716;GO:0006810;GO:0051234;GO:0051179;GO:0090304;GO:0006139;GO:0006725;GO:0044260;GO:0046483;GO:1901360;GO:0043170;GO:0006950;GO:0009987;GO:0006310;GO:0033554;GO:0006974;GO:0006259;GO:0034641;GO:0006807;GO:0071704;GO:0006281;GO:0044238;GO:0008150;GO:0044237;GO:0008152;	response to stimulus;cellular response to stimulus;transport;establishment of localization;localization;nucleic acid metabolic process;nucleobase-containing compound metabolic process;cellular aromatic compound metabolic process;cellular macromolecule metabolic process;heterocycle metabolic process;organic cyclic compound metabolic process;macromolecule metabolic process;response to stress;cellul…	biological_process	GO:0005488;GO:0003677;GO:0003676;GO:0097159;GO:0043167;GO:1901363;GO:0003674;GO:0097367;GO:0003924;GO:0008144;GO:0032559;GO:0030554;GO:0016462;GO:0016818;GO:0009378;GO:0005524;GO:0019001;GO:0017111;GO:0003678;GO:0004386;GO:0016787;GO:0032561;GO:0017076;GO:0032553;GO:0001883;GO:0005525;GO:0032549;GO:0032550;GO:0032555;GO:0001882;GO:0016817;GO:0035639;GO:0043168;GO:0000166;GO:1901265;GO:0016887;GO:…	binding;DNA binding;nucleic acid binding;organic cyclic compound binding;ion binding;heterocyclic compound binding;molecular_function;carbohydrate derivative binding;GTPase activity;drug binding;adenyl ribonucleotide binding;adenyl nucleotide binding;pyrophosphatase activity;hydrolase activity, acting on acid anhydrides, in phosphorus-containing anhydrides;four-way junction helicase activity;ATP …	molecular_function				RNA transport;	dpx03013;	6.02694e-16
evm.TU.ctg552.7	GO:0050789;GO:0050794;GO:0065007;GO:0060255;GO:0010468;GO:0019222;GO:0051171;GO:0080090;GO:0051252;GO:0019219;GO:0006355;GO:1903506;GO:2001141;GO:0009889;GO:0010556;GO:0031326;GO:2000112;GO:0031323;GO:0032774;GO:0006351;GO:0097659;GO:0034654;GO:0019438;GO:0018130;GO:1901362;GO:0016070;GO:0007275;GO:0032501;GO:0009059;GO:0034645;GO:0090304;GO:0006464;GO:0036211;GO:0048856;GO:0006139;GO:0032502;GO:…	regulation of biological process;regulation of cellular process;biological regulation;regulation of macromolecule metabolic process;regulation of gene expression;regulation of metabolic process;regulation of nitrogen compound metabolic process;regulation of primary metabolic process;regulation of RNA metabolic process;regulation of nucleobase-containing compound metabolic process;regulation of tr…	biological_process	GO:0005515;GO:0043565;GO:0005488;GO:0003700;GO:0003677;GO:0046872;GO:0043169;GO:0003676;GO:0031386;GO:0061630;GO:0061659;GO:0008270;GO:0046914;GO:0097159;GO:0043167;GO:1901363;GO:0003674;GO:0016881;GO:0016879;GO:0004842;GO:0019787;GO:0016874;GO:0016740;GO:0003824;	protein binding;sequence-specific DNA binding;binding;transcription factor activity, sequence-specific DNA binding;DNA binding;metal ion binding;cation binding;nucleic acid binding;protein tag;ubiquitin protein ligase activity;ubiquitin-like protein ligase activity;zinc ion binding;transition metal ion binding;organic cyclic compound binding;ion binding;heterocyclic compound binding;molecular_fun…	molecular_function	GO:0005575;GO:0043227;GO:0005634;GO:0043231;GO:0044422;GO:0044428;GO:0044446;GO:0043226;GO:0043229;GO:0000152;GO:0005680;GO:0031461;GO:0005623;GO:0044464;GO:0000151;GO:1902494;GO:0005622;GO:1990234;GO:0044424;GO:0032991;	cellular_component;membrane-bounded organelle;nucleus;intracellular membrane-bounded organelle;organelle part;nuclear part;intracellular organelle part;organelle;intracellular organelle;nuclear ubiquitin ligase complex;anaphase-promoting complex;cullin-RING ubiquitin ligase complex;cell;cell part;ubiquitin ligase complex;catalytic complex;intracellular;transferase complex;intracellular part;macro…	cellular_component	Endocytosis;	dpx04144;	6.93135e-16
evm.TU.ctg211.21												8.13175e-16
evm.TU.ctg282.2												8.74026e-16
evm.TU.ctg97.75				GO:0005515;GO:0005488;GO:0003674;	protein binding;binding;molecular_function;	molecular_function						9.36249e-16
evm.TU.ctg65.4	GO:0009058;GO:0008150;GO:0008152;	biosynthetic process;biological_process;metabolic process;	biological_process	GO:0005488;GO:0097159;GO:0043167;GO:1901363;GO:0003674;GO:0008144;GO:0008483;GO:0043168;GO:0016769;GO:0016740;GO:0019842;GO:0030170;GO:0070279;GO:0036094;GO:0048037;GO:0050662;GO:0003824;	binding;organic cyclic compound binding;ion binding;heterocyclic compound binding;molecular_function;drug binding;transaminase activity;anion binding;transferase activity, transferring nitrogenous groups;transferase activity;vitamin binding;pyridoxal phosphate binding;vitamin B6 binding;small molecule binding;cofactor binding;coenzyme binding;catalytic activity;	molecular_function				Propanoate metabolism;beta-Alanine metabolism;Alanine, aspartate and glutamate metabolism;Valine, leucine and isoleucine degradation;Butanoate metabolism;Metabolic pathways;	dpx00640;dpx00410;dpx00250;dpx00280;dpx00650;dpx01100;	9.61781e-16
evm.TU.ctg715.13				GO:0005515;GO:0005488;GO:0046872;GO:0005509;GO:0043169;GO:0043167;GO:0003674;	protein binding;binding;metal ion binding;calcium ion binding;cation binding;ion binding;molecular_function;	molecular_function						9.61781e-16
evm.TU.ctg352.6	GO:0022900;GO:0006091;GO:0009987;GO:0008150;GO:0044237;GO:0008152;GO:0055114;	electron transport chain;generation of precursor metabolites and energy;cellular process;biological_process;cellular metabolic process;metabolic process;oxidation-reduction process;	biological_process				GO:0016020;GO:0005575;GO:0044425;GO:0031090;GO:0043227;GO:0043231;GO:0019866;GO:0005743;GO:0031967;GO:0044422;GO:0044446;GO:0031975;GO:0005740;GO:0043226;GO:0043229;GO:0031966;GO:0005623;GO:0044464;GO:0005622;GO:0005739;GO:0044429;GO:0044424;GO:0070469;GO:0005737;GO:0044444;	membrane;cellular_component;membrane part;organelle membrane;membrane-bounded organelle;intracellular membrane-bounded organelle;organelle inner membrane;mitochondrial inner membrane;organelle envelope;organelle part;intracellular organelle part;envelope;mitochondrial envelope;organelle;intracellular organelle;mitochondrial membrane;cell;cell part;intracellular;mitochondrion;mitochondrial part;in…	cellular_component	RNA transport;	dpx03013;	1.0506e-15
evm.TU.ctg41.43				GO:0005488;GO:0003676;GO:0097159;GO:1901363;GO:0003674;GO:0003723;	binding;nucleic acid binding;organic cyclic compound binding;heterocyclic compound binding;molecular_function;RNA binding;	molecular_function						1.17185e-15
evm.TU.ctg909.2	GO:0050896;GO:0051716;GO:0090304;GO:0006139;GO:0006725;GO:0044260;GO:0046483;GO:1901360;GO:0043170;GO:0006950;GO:0009987;GO:0033554;GO:0006974;GO:0006259;GO:0034641;GO:0006807;GO:0071704;GO:0006281;GO:0044238;GO:0008150;GO:0044237;GO:0008152;	response to stimulus;cellular response to stimulus;nucleic acid metabolic process;nucleobase-containing compound metabolic process;cellular aromatic compound metabolic process;cellular macromolecule metabolic process;heterocycle metabolic process;organic cyclic compound metabolic process;macromolecule metabolic process;response to stress;cellular process;cellular response to stress;cellular respo…	biological_process	GO:0005488;GO:0046872;GO:0005509;GO:0043169;GO:0008172;GO:0043167;GO:0003674;GO:0003908;GO:0008168;GO:0016741;GO:0016740;GO:0003824;	binding;metal ion binding;calcium ion binding;cation binding;S-methyltransferase activity;ion binding;molecular_function;methylated-DNA-[protein]-cysteine S-methyltransferase activity;methyltransferase activity;transferase activity, transferring one-carbon groups;transferase activity;catalytic activity;	molecular_function						1.19887e-15
evm.TU.ctg260.9	GO:0009059;GO:0034645;GO:0090304;GO:0006139;GO:0006725;GO:0006260;GO:0044260;GO:0046483;GO:1901360;GO:0043170;GO:0009987;GO:0044249;GO:1901576;GO:0006259;GO:0034641;GO:0006807;GO:0071704;GO:0044238;GO:0009058;GO:0008150;GO:0044237;GO:0008152;	macromolecule biosynthetic process;cellular macromolecule biosynthetic process;nucleic acid metabolic process;nucleobase-containing compound metabolic process;cellular aromatic compound metabolic process;DNA replication;cellular macromolecule metabolic process;heterocycle metabolic process;organic cyclic compound metabolic process;macromolecule metabolic process;cellular process;cellular biosynth…	biological_process	GO:0005488;GO:0003677;GO:0003676;GO:0034061;GO:0003887;GO:0016779;GO:0097159;GO:1901363;GO:0003674;GO:0016772;GO:0016740;GO:0003824;	binding;DNA binding;nucleic acid binding;DNA polymerase activity;DNA-directed DNA polymerase activity;nucleotidyltransferase activity;organic cyclic compound binding;heterocyclic compound binding;molecular_function;transferase activity, transferring phosphorus-containing groups;transferase activity;catalytic activity;	molecular_function						1.38529e-15
evm.TU.ctg1397.2	GO:0050789;GO:0050794;GO:0065007;GO:0007154;GO:0007165;GO:0023052;GO:0032774;GO:0006351;GO:0097659;GO:0007186;GO:0050896;GO:0034654;GO:0051716;GO:0019438;GO:0018130;GO:1901362;GO:0016070;GO:0009059;GO:0034645;GO:0090304;GO:0006139;GO:0010467;GO:0006725;GO:0044260;GO:0046483;GO:1901360;GO:0043170;GO:0044271;GO:0009987;GO:0044249;GO:1901576;GO:0034641;GO:0006807;GO:0071704;GO:0044238;GO:0009058;GO:…	regulation of biological process;regulation of cellular process;biological regulation;cell communication;signal transduction;signaling;RNA biosynthetic process;transcription, DNA-templated;nucleic acid-templated transcription;G-protein coupled receptor signaling pathway;response to stimulus;nucleobase-containing compound biosynthetic process;cellular response to stimulus;aromatic compound biosynt…	biological_process	GO:0005488;GO:0034062;GO:0003899;GO:0016779;GO:0004871;GO:0044877;GO:0097159;GO:0043167;GO:1901363;GO:0003674;GO:0016772;GO:0097367;GO:0003924;GO:0031683;GO:0016462;GO:0016818;GO:0019001;GO:0017111;GO:0016787;GO:0032561;GO:0017076;GO:0032553;GO:0001883;GO:0005525;GO:0032549;GO:0032550;GO:0032555;GO:0001882;GO:0016817;GO:0035639;GO:0043168;GO:0000166;GO:1901265;GO:0016740;GO:0036094;GO:0003824;	binding;RNA polymerase activity;DNA-directed RNA polymerase activity;nucleotidyltransferase activity;signal transducer activity;macromolecular complex binding;organic cyclic compound binding;ion binding;heterocyclic compound binding;molecular_function;transferase activity, transferring phosphorus-containing groups;carbohydrate derivative binding;GTPase activity;G-protein beta/gamma-subunit comple…	molecular_function	GO:0005575;GO:0043227;GO:0005634;GO:0043231;GO:0043226;GO:0043229;GO:0005623;GO:0044464;GO:0005622;GO:0044424;	cellular_component;membrane-bounded organelle;nucleus;intracellular membrane-bounded organelle;organelle;intracellular organelle;cell;cell part;intracellular;intracellular part;	cellular_component	mRNA surveillance pathway;	dpx03015;	1.39284e-15
evm.TU.ctg22.8	GO:0006464;GO:0036211;GO:0044260;GO:0043170;GO:0043412;GO:0016311;GO:0006796;GO:0006793;GO:0009987;GO:0006470;GO:0006807;GO:0071704;GO:0044238;GO:0008150;GO:0044237;GO:0019538;GO:0044267;GO:1901564;GO:0008152;	cellular protein modification process;protein modification process;cellular macromolecule metabolic process;macromolecule metabolic process;macromolecule modification;dephosphorylation;phosphate-containing compound metabolic process;phosphorus metabolic process;cellular process;protein dephosphorylation;nitrogen compound metabolic process;organic substance metabolic process;primary metabolic proc…	biological_process	GO:0004725;GO:0003674;GO:0004721;GO:0008138;GO:0016791;GO:0042578;GO:0016787;GO:0016788;GO:0003824;	protein tyrosine phosphatase activity;molecular_function;phosphoprotein phosphatase activity;protein tyrosine/serine/threonine phosphatase activity;phosphatase activity;phosphoric ester hydrolase activity;hydrolase activity;hydrolase activity, acting on ester bonds;catalytic activity;	molecular_function	GO:0016020;GO:0005575;	membrane;cellular_component;	cellular_component			1.86553e-15
evm.TU.ctg102.30	GO:0006810;GO:0048193;GO:0051234;GO:0051179;GO:0016192;GO:0006890;GO:0008150;	transport;Golgi vesicle transport;establishment of localization;localization;vesicle-mediated transport;retrograde vesicle-mediated transport, Golgi to ER;biological_process;	biological_process	GO:0005515;GO:0005488;GO:0003674;	protein binding;binding;molecular_function;	molecular_function	GO:0016020;GO:0016021;GO:0005575;GO:0031224;GO:0044425;	membrane;integral component of membrane;cellular_component;intrinsic component of membrane;membrane part;	cellular_component			2.12413e-15
evm.TU.ctg109.20	GO:0006796;GO:0006793;GO:0009987;GO:0006644;GO:0046486;GO:0006650;GO:0046488;GO:0071704;GO:0044238;GO:0006629;GO:0019637;GO:0008150;GO:0044237;GO:0044255;GO:0008152;	phosphate-containing compound metabolic process;phosphorus metabolic process;cellular process;phospholipid metabolic process;glycerolipid metabolic process;glycerophospholipid metabolic process;phosphatidylinositol metabolic process;organic substance metabolic process;primary metabolic process;lipid metabolic process;organophosphate metabolic process;biological_process;cellular metabolic process;…	biological_process	GO:0016301;GO:0016773;GO:0003674;GO:0016772;GO:0016307;GO:0016740;GO:0003824;	kinase activity;phosphotransferase activity, alcohol group as acceptor;molecular_function;transferase activity, transferring phosphorus-containing groups;phosphatidylinositol phosphate kinase activity;transferase activity;catalytic activity;	molecular_function				Phosphatidylinositol signaling system;Metabolic pathways;Inositol phosphate metabolism;	dpx04070;dpx01100;dpx00562;	2.15551e-15
evm.TU.ctg679.3	GO:0043170;GO:0006508;GO:0006807;GO:0071704;GO:0044238;GO:0008150;GO:0019538;GO:1901564;GO:0008152;	macromolecule metabolic process;proteolysis;nitrogen compound metabolic process;organic substance metabolic process;primary metabolic process;biological_process;protein metabolic process;organonitrogen compound metabolic process;metabolic process;	biological_process	GO:0005488;GO:0008236;GO:0017171;GO:0004252;GO:0008233;GO:0070011;GO:0097159;GO:0043167;GO:1901363;GO:0003674;GO:0097367;GO:0004175;GO:0008144;GO:0032559;GO:0030554;GO:0005524;GO:0016787;GO:0017076;GO:0032553;GO:0032555;GO:0035639;GO:0043168;GO:0000166;GO:1901265;GO:0036094;GO:0003824;	binding;serine-type peptidase activity;serine hydrolase activity;serine-type endopeptidase activity;peptidase activity;peptidase activity, acting on L-amino acid peptides;organic cyclic compound binding;ion binding;heterocyclic compound binding;molecular_function;carbohydrate derivative binding;endopeptidase activity;drug binding;adenyl ribonucleotide binding;adenyl nucleotide binding;ATP binding…	molecular_function						2.27428e-15
evm.TU.ctg470.6	GO:0050789;GO:0050794;GO:0065007;GO:0007154;GO:0007165;GO:0023052;GO:0050896;GO:0051716;GO:0035556;GO:0007264;GO:0009987;GO:0008150;	regulation of biological process;regulation of cellular process;biological regulation;cell communication;signal transduction;signaling;response to stimulus;cellular response to stimulus;intracellular signal transduction;small GTPase mediated signal transduction;cellular process;biological_process;	biological_process	GO:0005488;GO:0097159;GO:0043167;GO:1901363;GO:0003674;GO:0097367;GO:0003924;GO:0016462;GO:0016818;GO:0019001;GO:0017111;GO:0016787;GO:0032561;GO:0017076;GO:0032553;GO:0001883;GO:0005525;GO:0032549;GO:0032550;GO:0032555;GO:0001882;GO:0016817;GO:0035639;GO:0043168;GO:0000166;GO:1901265;GO:0036094;GO:0003824;	binding;organic cyclic compound binding;ion binding;heterocyclic compound binding;molecular_function;carbohydrate derivative binding;GTPase activity;pyrophosphatase activity;hydrolase activity, acting on acid anhydrides, in phosphorus-containing anhydrides;guanyl nucleotide binding;nucleoside-triphosphatase activity;hydrolase activity;guanyl ribonucleotide binding;purine nucleotide binding;ribonu…	molecular_function						2.34058e-15
evm.TU.ctg1372.1	GO:0044085;GO:0030030;GO:0006810;GO:0051234;GO:0044781;GO:0022607;GO:0071840;GO:0051179;GO:0030031;GO:0044780;GO:0006869;GO:0015979;GO:0016043;GO:0070925;GO:0010876;GO:0006996;GO:0009987;GO:0071702;GO:0008150;GO:0033036;GO:0044237;GO:0008152;	cellular component biogenesis;cell projection organization;transport;establishment of localization;bacterial-type flagellum organization;cellular component assembly;cellular component organization or biogenesis;localization;cell projection assembly;bacterial-type flagellum assembly;lipid transport;photosynthesis;cellular component organization;organelle assembly;lipid localization;organelle organ…	biological_process	GO:0005488;GO:0008289;GO:0003674;	binding;lipid binding;molecular_function;	molecular_function	GO:0016020;GO:0016021;GO:0005575;GO:0031224;GO:0044425;GO:0009579;GO:0044436;GO:0009523;GO:0005576;GO:0009521;GO:0034357;GO:0098796;GO:0005623;GO:0044464;GO:0005622;GO:0044424;GO:0032991;	membrane;integral component of membrane;cellular_component;intrinsic component of membrane;membrane part;thylakoid;thylakoid part;photosystem II;extracellular region;photosystem;photosynthetic membrane;membrane protein complex;cell;cell part;intracellular;intracellular part;macromolecular complex;	cellular_component			2.39901e-15
evm.TU.ctg906.2	GO:0016310;GO:0006468;GO:0006464;GO:0036211;GO:0044260;GO:0043170;GO:0043412;GO:0006796;GO:0006793;GO:0009987;GO:0006807;GO:0071704;GO:0044238;GO:0008150;GO:0044237;GO:0019538;GO:0044267;GO:1901564;GO:0008152;	phosphorylation;protein phosphorylation;cellular protein modification process;protein modification process;cellular macromolecule metabolic process;macromolecule metabolic process;macromolecule modification;phosphate-containing compound metabolic process;phosphorus metabolic process;cellular process;nitrogen compound metabolic process;organic substance metabolic process;primary metabolic process;…	biological_process	GO:0005515;GO:0005488;GO:0004672;GO:0016301;GO:0097159;GO:0043167;GO:1901363;GO:0016773;GO:0003674;GO:0016772;GO:0097367;GO:0008144;GO:0032559;GO:0030554;GO:0005524;GO:0017076;GO:0032553;GO:0032555;GO:0035639;GO:0043168;GO:0000166;GO:1901265;GO:0016740;GO:0036094;GO:0003824;	protein binding;binding;protein kinase activity;kinase activity;organic cyclic compound binding;ion binding;heterocyclic compound binding;phosphotransferase activity, alcohol group as acceptor;molecular_function;transferase activity, transferring phosphorus-containing groups;carbohydrate derivative binding;drug binding;adenyl ribonucleotide binding;adenyl nucleotide binding;ATP binding;purine nuc…	molecular_function						2.41349e-15
evm.TU.ctg69.27				GO:0005488;GO:0003676;GO:0097159;GO:1901363;GO:0003674;GO:0003723;	binding;nucleic acid binding;organic cyclic compound binding;heterocyclic compound binding;molecular_function;RNA binding;	molecular_function				Spliceosome;	dpx03040;	2.54424e-15
evm.TU.ctg252.16				GO:0005488;GO:0046872;GO:0043169;GO:0097159;GO:0043167;GO:1901363;GO:0003674;GO:0000166;GO:1901265;GO:0036094;	binding;metal ion binding;cation binding;organic cyclic compound binding;ion binding;heterocyclic compound binding;molecular_function;nucleotide binding;nucleoside phosphate binding;small molecule binding;	molecular_function	GO:0016020;GO:0016021;GO:0005575;GO:0031224;GO:0044425;	membrane;integral component of membrane;cellular_component;intrinsic component of membrane;membrane part;	cellular_component			2.78231e-15
evm.TU.ctg331.3	GO:0006810;GO:0051234;GO:0051179;GO:0008150;	transport;establishment of localization;localization;biological_process;	biological_process	GO:0005488;GO:0022857;GO:0005215;GO:0022804;GO:0015399;GO:0015405;GO:0042626;GO:0043492;GO:0097159;GO:0043167;GO:1901363;GO:0003674;GO:0097367;GO:0008144;GO:0032559;GO:0030554;GO:0016462;GO:0016818;GO:0005524;GO:0017111;GO:0016787;GO:0017076;GO:0042623;GO:0032553;GO:0032555;GO:0016817;GO:0035639;GO:0043168;GO:0000166;GO:1901265;GO:0016887;GO:0036094;GO:0003824;	binding;transmembrane transporter activity;transporter activity;active transmembrane transporter activity;primary active transmembrane transporter activity;P-P-bond-hydrolysis-driven transmembrane transporter activity;ATPase activity, coupled to transmembrane movement of substances;ATPase activity, coupled to movement of substances;organic cyclic compound binding;ion binding;heterocyclic compound…	molecular_function	GO:0016020;GO:0016021;GO:0005575;GO:0031224;GO:0044425;	membrane;integral component of membrane;cellular_component;intrinsic component of membrane;membrane part;	cellular_component			2.88085e-15
evm.TU.ctg1309.2	GO:0016070;GO:0006810;GO:0051234;GO:0051179;GO:0009059;GO:0034645;GO:0090304;GO:0006139;GO:0010467;GO:0006725;GO:0044260;GO:0046483;GO:1901360;GO:0043170;GO:0044271;GO:0009987;GO:0044249;GO:1901576;GO:0034641;GO:0006807;GO:0034660;GO:0071704;GO:0044238;GO:0009058;GO:0008150;GO:0043038;GO:0043039;GO:0006399;GO:0006418;GO:0044237;GO:0019538;GO:0044267;GO:1901564;GO:0006520;GO:0044281;GO:0006412;GO:…	RNA metabolic process;transport;establishment of localization;localization;macromolecule biosynthetic process;cellular macromolecule biosynthetic process;nucleic acid metabolic process;nucleobase-containing compound metabolic process;gene expression;cellular aromatic compound metabolic process;cellular macromolecule metabolic process;heterocycle metabolic process;organic cyclic compound metabolic…	biological_process	GO:0005488;GO:0005215;GO:0003676;GO:0097159;GO:0043167;GO:1901363;GO:0003674;GO:0097367;GO:0005198;GO:0000049;GO:0008144;GO:0032559;GO:0030554;GO:0005524;GO:0017076;GO:0032553;GO:0032555;GO:0035639;GO:0003723;GO:0016874;GO:0004812;GO:0016875;GO:0043168;GO:0003735;GO:0000166;GO:1901265;GO:0036094;GO:0003824;	binding;transporter activity;nucleic acid binding;organic cyclic compound binding;ion binding;heterocyclic compound binding;molecular_function;carbohydrate derivative binding;structural molecule activity;tRNA binding;drug binding;adenyl ribonucleotide binding;adenyl nucleotide binding;ATP binding;purine nucleotide binding;ribonucleotide binding;purine ribonucleotide binding;purine ribonucleoside …	molecular_function	GO:0016020;GO:0005575;GO:0043226;GO:0043229;GO:0005623;GO:0044464;GO:0043232;GO:0043228;GO:0005622;GO:0044424;GO:0032991;GO:0005737;GO:0044444;GO:0005840;	membrane;cellular_component;organelle;intracellular organelle;cell;cell part;intracellular non-membrane-bounded organelle;non-membrane-bounded organelle;intracellular;intracellular part;macromolecular complex;cytoplasm;cytoplasmic part;ribosome;	cellular_component	Aminoacyl-tRNA biosynthesis;	dpx00970;	3.02058e-15
evm.TU.ctg691.8				GO:0005488;GO:0003677;GO:0046872;GO:0005509;GO:0043169;GO:0003676;GO:0097159;GO:0043167;GO:1901363;GO:0003674;GO:0004518;GO:0016787;GO:0016788;GO:0003824;	binding;DNA binding;metal ion binding;calcium ion binding;cation binding;nucleic acid binding;organic cyclic compound binding;ion binding;heterocyclic compound binding;molecular_function;nuclease activity;hydrolase activity;hydrolase activity, acting on ester bonds;catalytic activity;	molecular_function						3.10541e-15
evm.TU.ctg1319.3	GO:0050896;GO:0051716;GO:0009059;GO:0034645;GO:0090304;GO:0006139;GO:0006725;GO:0006260;GO:0044260;GO:0046483;GO:1901360;GO:0043170;GO:0006950;GO:0009987;GO:0006310;GO:0033554;GO:0044249;GO:1901576;GO:0006974;GO:0006259;GO:0034641;GO:0006807;GO:0071704;GO:0006281;GO:0044238;GO:0009058;GO:0008150;GO:0044237;GO:0008152;	response to stimulus;cellular response to stimulus;macromolecule biosynthetic process;cellular macromolecule biosynthetic process;nucleic acid metabolic process;nucleobase-containing compound metabolic process;cellular aromatic compound metabolic process;DNA replication;cellular macromolecule metabolic process;heterocycle metabolic process;organic cyclic compound metabolic process;macromolecule m…	biological_process	GO:0005488;GO:0003677;GO:0003676;GO:0097159;GO:0043167;GO:1901363;GO:0003674;GO:0097367;GO:0003924;GO:0003689;GO:0033170;GO:0008094;GO:0008144;GO:0032559;GO:0030554;GO:0016462;GO:0016818;GO:0009378;GO:0005524;GO:0019001;GO:0017111;GO:0003678;GO:0004386;GO:0016787;GO:0032561;GO:0017076;GO:0042623;GO:0032553;GO:0001883;GO:0005525;GO:0032549;GO:0032550;GO:0032555;GO:0001882;GO:0016817;GO:0035639;GO:…	binding;DNA binding;nucleic acid binding;organic cyclic compound binding;ion binding;heterocyclic compound binding;molecular_function;carbohydrate derivative binding;GTPase activity;DNA clamp loader activity;protein-DNA loading ATPase activity;DNA-dependent ATPase activity;drug binding;adenyl ribonucleotide binding;adenyl nucleotide binding;pyrophosphatase activity;hydrolase activity, acting on a…	molecular_function	GO:0005575;GO:0005694;GO:0044427;GO:0044422;GO:0044446;GO:0043226;GO:0043229;GO:0005623;GO:0044464;GO:0043232;GO:0043228;GO:0005657;GO:0005663;GO:0005622;GO:0044424;GO:0032991;	cellular_component;chromosome;chromosomal part;organelle part;intracellular organelle part;organelle;intracellular organelle;cell;cell part;intracellular non-membrane-bounded organelle;non-membrane-bounded organelle;replication fork;DNA replication factor C complex;intracellular;intracellular part;macromolecular complex;	cellular_component			3.46882e-15
evm.TU.ctg1680.1												3.48425e-15
evm.TU.ctg402.13												3.95041e-15
evm.TU.ctg173.5	GO:0050789;GO:0050794;GO:0065007;GO:0007154;GO:0007165;GO:0023052;GO:0050896;GO:0051716;GO:0035556;GO:0009987;GO:0008150;	regulation of biological process;regulation of cellular process;biological regulation;cell communication;signal transduction;signaling;response to stimulus;cellular response to stimulus;intracellular signal transduction;cellular process;biological_process;	biological_process	GO:0005515;GO:0005488;GO:0003674;	protein binding;binding;molecular_function;	molecular_function						4.11047e-15
evm.TU.ctg115.40	GO:0019438;GO:0018130;GO:1901362;GO:0006725;GO:0046483;GO:1901360;GO:0044271;GO:0006721;GO:0016114;GO:0009987;GO:0006720;GO:0008299;GO:0044249;GO:1901576;GO:0006783;GO:0042168;GO:0034641;GO:0006778;GO:0006807;GO:0019354;GO:0046156;GO:0006779;GO:0008610;GO:0071704;GO:0042440;GO:0016108;GO:0016109;GO:0016116;GO:0016117;GO:0044238;GO:0033013;GO:0009058;GO:0006629;GO:0046148;GO:0033014;GO:0008150;GO:…	aromatic compound biosynthetic process;heterocycle biosynthetic process;organic cyclic compound biosynthetic process;cellular aromatic compound metabolic process;heterocycle metabolic process;organic cyclic compound metabolic process;cellular nitrogen compound biosynthetic process;terpenoid metabolic process;terpenoid biosynthetic process;cellular process;isoprenoid metabolic process;isoprenoid b…	biological_process	GO:0005515;GO:0005488;GO:0046872;GO:0043169;GO:0008270;GO:0046914;GO:0097159;GO:0043167;GO:1901363;GO:0003674;GO:0016705;GO:0043115;GO:0043168;GO:0051287;GO:0016628;GO:0000166;GO:1901265;GO:0071949;GO:0050660;GO:0036094;GO:0016627;GO:0048037;GO:0050662;GO:0016491;GO:0003824;	protein binding;binding;metal ion binding;cation binding;zinc ion binding;transition metal ion binding;organic cyclic compound binding;ion binding;heterocyclic compound binding;molecular_function;oxidoreductase activity, acting on paired donors, with incorporation or reduction of molecular oxygen;precorrin-2 dehydrogenase activity;anion binding;NAD binding;oxidoreductase activity, acting on the C…	molecular_function						4.3907e-15
evm.TU.ctg228.20				GO:0005488;GO:0003676;GO:0097159;GO:1901363;GO:0003674;GO:0003723;	binding;nucleic acid binding;organic cyclic compound binding;heterocyclic compound binding;molecular_function;RNA binding;	molecular_function						4.65872e-15
evm.TU.ctg13.39				GO:0003674;GO:0016787;GO:0003824;	molecular_function;hydrolase activity;catalytic activity;	molecular_function				Wnt signaling pathway;	dpx04310;	4.86004e-15
evm.TU.ctg599.5	GO:0006810;GO:0051234;GO:0051179;GO:0006869;GO:0016192;GO:0010876;GO:0006886;GO:0046907;GO:0051649;GO:0071702;GO:0034613;GO:0070727;GO:0071705;GO:0051641;GO:0015031;GO:0015833;GO:0042886;GO:0045184;GO:0008104;GO:0008150;GO:0033036;	transport;establishment of localization;localization;lipid transport;vesicle-mediated transport;lipid localization;intracellular protein transport;intracellular transport;establishment of localization in cell;organic substance transport;cellular protein localization;cellular macromolecule localization;nitrogen compound transport;cellular localization;protein transport;peptide transport;amide tran…	biological_process	GO:0005215;GO:0005319;GO:0003674;	transporter activity;lipid transporter activity;molecular_function;	molecular_function	GO:0016020;GO:0005575;GO:0044425;GO:0098796;GO:0030117;GO:0048475;GO:0005623;GO:0044464;GO:0005622;GO:0044424;GO:0032991;GO:0005737;GO:0044444;	membrane;cellular_component;membrane part;membrane protein complex;membrane coat;coated membrane;cell;cell part;intracellular;intracellular part;macromolecular complex;cytoplasm;cytoplasmic part;	cellular_component			6.01416e-15
evm.TU.ctg492.9				GO:0005515;GO:0005488;GO:0003674;GO:0004842;GO:0019787;GO:0016740;GO:0003824;	protein binding;binding;molecular_function;ubiquitin-protein transferase activity;ubiquitin-like protein transferase activity;transferase activity;catalytic activity;	molecular_function	GO:0016020;GO:0016021;GO:0005575;GO:0031224;GO:0044425;	membrane;integral component of membrane;cellular_component;intrinsic component of membrane;membrane part;	cellular_component	Endocytosis;TGF-beta signaling pathway;Ubiquitin mediated proteolysis;	dpx04144;dpx04350;dpx04120;	6.7875e-15
evm.TU.ctg782.3				GO:0005488;GO:0046872;GO:0043169;GO:0008270;GO:0046914;GO:0043167;GO:0003674;	binding;metal ion binding;cation binding;zinc ion binding;transition metal ion binding;ion binding;molecular_function;	molecular_function	GO:0005575;GO:0005576;	cellular_component;extracellular region;	cellular_component			6.80242e-15
evm.TU.ctg497.10	GO:0050789;GO:0050794;GO:0065007;GO:0007154;GO:0007165;GO:0023052;GO:0050896;GO:0051716;GO:0035556;GO:0016310;GO:0006468;GO:0006464;GO:0036211;GO:0044260;GO:0043170;GO:0043412;GO:0006796;GO:0006793;GO:0009987;GO:0006807;GO:0071704;GO:0044238;GO:0008150;GO:0044237;GO:0019538;GO:0044267;GO:1901564;GO:0008152;	regulation of biological process;regulation of cellular process;biological regulation;cell communication;signal transduction;signaling;response to stimulus;cellular response to stimulus;intracellular signal transduction;phosphorylation;protein phosphorylation;cellular protein modification process;protein modification process;cellular macromolecule metabolic process;macromolecule metabolic process…	biological_process	GO:0005515;GO:0005488;GO:0004672;GO:0004674;GO:0016301;GO:0097159;GO:0043167;GO:1901363;GO:0016773;GO:0003674;GO:0016772;GO:0097367;GO:0008144;GO:0032559;GO:0030554;GO:0005524;GO:0017076;GO:0032553;GO:0032555;GO:0035639;GO:0043168;GO:0000166;GO:1901265;GO:0016740;GO:0036094;GO:0003824;	protein binding;binding;protein kinase activity;protein serine/threonine kinase activity;kinase activity;organic cyclic compound binding;ion binding;heterocyclic compound binding;phosphotransferase activity, alcohol group as acceptor;molecular_function;transferase activity, transferring phosphorus-containing groups;carbohydrate derivative binding;drug binding;adenyl ribonucleotide binding;adenyl …	molecular_function	GO:0016020;GO:0005575;	membrane;cellular_component;	cellular_component	AGE-RAGE signaling pathway in diabetic complications;	dpx04933;	7.2614e-15
evm.TU.ctg15.38				GO:0005515;GO:0005488;GO:0003674;	protein binding;binding;molecular_function;	molecular_function						7.85279e-15
evm.TU.ctg607.34	GO:0050789;GO:0050794;GO:0065007;GO:0007154;GO:0007165;GO:0023052;GO:0050896;GO:0051716;GO:0035556;GO:0009987;GO:0008150;	regulation of biological process;regulation of cellular process;biological regulation;cell communication;signal transduction;signaling;response to stimulus;cellular response to stimulus;intracellular signal transduction;cellular process;biological_process;	biological_process				GO:0016020;GO:0005575;	membrane;cellular_component;	cellular_component			8.22312e-15
evm.TU.ctg298.5												9.09123e-15
evm.TU.ctg144.13	GO:0071840;GO:0016043;GO:0009987;GO:0061024;GO:0008150;	cellular component organization or biogenesis;cellular component organization;cellular process;membrane organization;biological_process;	biological_process	GO:0005515;GO:0005488;GO:0003674;	protein binding;binding;molecular_function;	molecular_function	GO:0016020;GO:0016021;GO:0005575;GO:0031224;GO:0044425;GO:0031984;GO:0012505;GO:0043227;GO:0030176;GO:0031227;GO:0043231;GO:0044422;GO:0042175;GO:0044446;GO:0005789;GO:0098827;GO:0044432;GO:0043226;GO:0043229;GO:0005783;GO:0005623;GO:0044464;GO:0005622;GO:0044424;GO:0005737;GO:0044444;	membrane;integral component of membrane;cellular_component;intrinsic component of membrane;membrane part;organelle subcompartment;endomembrane system;membrane-bounded organelle;integral component of endoplasmic reticulum membrane;intrinsic component of endoplasmic reticulum membrane;intracellular membrane-bounded organelle;organelle part;nuclear outer membrane-endoplasmic reticulum membrane netwo…	cellular_component			9.21335e-15
evm.TU.ctg81.39												9.64028e-15
evm.TU.ctg495.7	GO:0034654;GO:0019438;GO:0018130;GO:1901362;GO:0006139;GO:1901361;GO:0019439;GO:0044270;GO:0046700;GO:0006725;GO:0034655;GO:0046483;GO:1901360;GO:0009117;GO:0006753;GO:0044271;GO:0006796;GO:0006793;GO:0009987;GO:0009166;GO:1901292;GO:0044249;GO:1901576;GO:0044248;GO:0055086;GO:1901575;GO:0034404;GO:0034641;GO:0006807;GO:0009056;GO:0071704;GO:0044238;GO:0009058;GO:0019637;GO:0008150;GO:0046434;GO:…	nucleobase-containing compound biosynthetic process;aromatic compound biosynthetic process;heterocycle biosynthetic process;organic cyclic compound biosynthetic process;nucleobase-containing compound metabolic process;organic cyclic compound catabolic process;aromatic compound catabolic process;cellular nitrogen compound catabolic process;heterocycle catabolic process;cellular aromatic compound m…	biological_process	GO:0003674;GO:0016787;GO:0003824;	molecular_function;hydrolase activity;catalytic activity;	molecular_function				Purine metabolism;Pyrimidine metabolism;Nicotinate and nicotinamide metabolism;Metabolic pathways;	dpx00230;dpx00240;dpx00760;dpx01100;	1.0118e-14
evm.TU.ctg430.3										Metabolic pathways;Mucin type O-glycan biosynthesis;	dpx01100;dpx00512;	1.05279e-14
evm.TU.ctg62.22	GO:0006810;GO:0051234;GO:0051179;GO:0006886;GO:0046907;GO:0051649;GO:0071702;GO:0034613;GO:0070727;GO:0071705;GO:0051641;GO:0015031;GO:0015833;GO:0042886;GO:0045184;GO:0008104;GO:0008150;GO:0033036;	transport;establishment of localization;localization;intracellular protein transport;intracellular transport;establishment of localization in cell;organic substance transport;cellular protein localization;cellular macromolecule localization;nitrogen compound transport;cellular localization;protein transport;peptide transport;amide transport;establishment of protein localization;protein localizati…	biological_process	GO:0005488;GO:0046872;GO:0043169;GO:0008270;GO:0046914;GO:0043167;GO:0003674;	binding;metal ion binding;cation binding;zinc ion binding;transition metal ion binding;ion binding;molecular_function;	molecular_function	GO:0016020;GO:0005575;GO:0098588;GO:0031090;GO:0043227;GO:0043231;GO:0031967;GO:0044422;GO:0098805;GO:0044446;GO:0031975;GO:0005740;GO:0043226;GO:0043229;GO:0031966;GO:0005623;GO:0044464;GO:0005622;GO:0005739;GO:0044429;GO:0005741;GO:0031968;GO:0044424;GO:0019867;GO:0005737;GO:0044444;	membrane;cellular_component;bounding membrane of organelle;organelle membrane;membrane-bounded organelle;intracellular membrane-bounded organelle;organelle envelope;organelle part;whole membrane;intracellular organelle part;envelope;mitochondrial envelope;organelle;intracellular organelle;mitochondrial membrane;cell;cell part;intracellular;mitochondrion;mitochondrial part;mitochondrial outer memb…	cellular_component			1.11053e-14
evm.TU.ctg151.36										Wnt signaling pathway;	dpx04310;	1.49609e-14
evm.TU.ctg1550.2	GO:0071840;GO:0016043;GO:0006996;GO:0007005;GO:0009987;GO:0008150;	cellular component organization or biogenesis;cellular component organization;organelle organization;mitochondrion organization;cellular process;biological_process;	biological_process				GO:0016020;GO:0016021;GO:0005575;GO:0031224;GO:0044425;GO:0031090;GO:0043227;GO:0043231;GO:0019866;GO:0005743;GO:0031300;GO:0031301;GO:0031304;GO:0031305;GO:0032592;GO:0098573;GO:0031967;GO:0044422;GO:0044446;GO:0031975;GO:0005740;GO:0043226;GO:0043229;GO:0044455;GO:0031966;GO:0005623;GO:0044464;GO:0005622;GO:0005739;GO:0044429;GO:0044424;GO:0005737;GO:0044444;	membrane;integral component of membrane;cellular_component;intrinsic component of membrane;membrane part;organelle membrane;membrane-bounded organelle;intracellular membrane-bounded organelle;organelle inner membrane;mitochondrial inner membrane;intrinsic component of organelle membrane;integral component of organelle membrane;intrinsic component of mitochondrial inner membrane;integral component…	cellular_component			1.86239e-14
evm.TU.ctg900.15	GO:0006810;GO:0051234;GO:0051179;GO:0046903;GO:0032940;GO:0009987;GO:0071702;GO:0002790;GO:0009306;GO:0071705;GO:0015031;GO:0015833;GO:0042886;GO:0045184;GO:0008104;GO:0008150;GO:0033036;	transport;establishment of localization;localization;secretion;secretion by cell;cellular process;organic substance transport;peptide secretion;protein secretion;nitrogen compound transport;protein transport;peptide transport;amide transport;establishment of protein localization;protein localization;biological_process;macromolecule localization;	biological_process	GO:0005488;GO:0046872;GO:0022857;GO:0043169;GO:0005215;GO:0022884;GO:0008320;GO:0015450;GO:0022804;GO:0042887;GO:0015399;GO:0015405;GO:0097159;GO:0043167;GO:1901363;GO:0008565;GO:0003674;GO:0000166;GO:1901265;GO:0036094;	binding;metal ion binding;transmembrane transporter activity;cation binding;transporter activity;macromolecule transmembrane transporter activity;protein transmembrane transporter activity;P-P-bond-hydrolysis-driven protein transmembrane transporter activity;active transmembrane transporter activity;amide transmembrane transporter activity;primary active transmembrane transporter activity;P-P-bon…	molecular_function	GO:0016020;GO:0016021;GO:0005575;GO:0031224;GO:0044425;	membrane;integral component of membrane;cellular_component;intrinsic component of membrane;membrane part;	cellular_component			1.94777e-14
evm.TU.ctg34.12				GO:0005488;GO:0003676;GO:0097159;GO:1901363;GO:0003674;	binding;nucleic acid binding;organic cyclic compound binding;heterocyclic compound binding;molecular_function;	molecular_function	GO:0016020;GO:0005575;	membrane;cellular_component;	cellular_component			2.09541e-14
evm.TU.ctg27.10				GO:0003674;GO:0016746;GO:0016740;GO:0003824;	molecular_function;transferase activity, transferring acyl groups;transferase activity;catalytic activity;	molecular_function				Fatty acid degradation;Fatty acid metabolism;	dpx00071;dpx01212;	2.22728e-14
evm.TU.ctg602.23												2.25671e-14
evm.TU.ctg292.9				GO:0003674;GO:0016787;GO:0003824;	molecular_function;hydrolase activity;catalytic activity;	molecular_function				mRNA surveillance pathway;	dpx03015;	2.41381e-14
evm.TU.ctg428.11												2.42595e-14
evm.TU.ctg1674.6				GO:0005515;GO:0005488;GO:0003674;	protein binding;binding;molecular_function;	molecular_function						2.51071e-14
evm.TU.ctg48.41				GO:0005515;GO:0005488;GO:0003674;	protein binding;binding;molecular_function;	molecular_function						2.53501e-14
evm.TU.ctg806.4												2.58162e-14
evm.TU.ctg34.21	GO:0006139;GO:0006725;GO:0006081;GO:0046483;GO:1901360;GO:1901135;GO:0051156;GO:0019693;GO:0009117;GO:0006753;GO:0006098;GO:0019682;GO:0006796;GO:0006793;GO:0009987;GO:0006739;GO:0055086;GO:0019362;GO:0046496;GO:0034641;GO:0072524;GO:0006807;GO:0071704;GO:0006733;GO:0044238;GO:0019637;GO:0008150;GO:0044237;GO:1901564;GO:0006732;GO:0044281;GO:0051186;GO:0008152;GO:0055114;	nucleobase-containing compound metabolic process;cellular aromatic compound metabolic process;cellular aldehyde metabolic process;heterocycle metabolic process;organic cyclic compound metabolic process;carbohydrate derivative metabolic process;glucose 6-phosphate metabolic process;ribose phosphate metabolic process;nucleotide metabolic process;nucleoside phosphate metabolic process;pentose-phosph…	biological_process	GO:0005488;GO:0050661;GO:0097159;GO:1901363;GO:0003674;GO:0051287;GO:0000166;GO:1901265;GO:0016616;GO:0004616;GO:0016614;GO:0036094;GO:0048037;GO:0050662;GO:0016491;GO:0003824;	binding;NADP binding;organic cyclic compound binding;heterocyclic compound binding;molecular_function;NAD binding;nucleotide binding;nucleoside phosphate binding;oxidoreductase activity, acting on the CH-OH group of donors, NAD or NADP as acceptor;phosphogluconate dehydrogenase (decarboxylating) activity;oxidoreductase activity, acting on CH-OH group of donors;small molecule binding;cofactor bind…	molecular_function				Carbon metabolism;Metabolic pathways;Glutathione metabolism;	dpx01200;dpx01100;dpx00480;	2.64207e-14
evm.TU.ctg174.19				GO:0005515;GO:0005488;GO:0003676;GO:0097159;GO:1901363;GO:0003674;GO:0003723;	protein binding;binding;nucleic acid binding;organic cyclic compound binding;heterocyclic compound binding;molecular_function;RNA binding;	molecular_function				RNA transport;	dpx03013;	2.67039e-14
evm.TU.ctg439.16	GO:0050789;GO:0050794;GO:0065007;GO:0048519;GO:0022613;GO:0048523;GO:0042254;GO:0044085;GO:0030029;GO:0030036;GO:0022607;GO:0071840;GO:0007010;GO:0051493;GO:0016043;GO:0065003;GO:0097435;GO:0051258;GO:0030042;GO:0030834;GO:0030835;GO:0030837;GO:0031333;GO:0032272;GO:0043242;GO:0051261;GO:0051494;GO:0051693;GO:1901879;GO:1901880;GO:1902904;GO:0034622;GO:0051128;GO:0051016;GO:0010639;GO:0051129;GO:…	regulation of biological process;regulation of cellular process;biological regulation;negative regulation of biological process;ribonucleoprotein complex biogenesis;negative regulation of cellular process;ribosome biogenesis;cellular component biogenesis;actin filament-based process;actin cytoskeleton organization;cellular component assembly;cellular component organization or biogenesis;cytoskele…	biological_process				GO:0005575;GO:0005856;GO:0015629;GO:0044430;GO:0044422;GO:0044446;GO:0008290;GO:0043226;GO:0043229;GO:0005623;GO:0044464;GO:0043232;GO:0043228;GO:0005622;GO:0044424;GO:0032991;	cellular_component;cytoskeleton;actin cytoskeleton;cytoskeletal part;organelle part;intracellular organelle part;F-actin capping protein complex;organelle;intracellular organelle;cell;cell part;intracellular non-membrane-bounded organelle;non-membrane-bounded organelle;intracellular;intracellular part;macromolecular complex;	cellular_component	Endocytosis;	dpx04144;	2.76375e-14
evm.TU.ctg227.16												2.78854e-14
evm.TU.ctg642.16												2.85449e-14
evm.TU.ctg318.7												2.94333e-14
evm.TU.ctg34.55	GO:0098609;GO:0098742;GO:0007156;GO:0022610;GO:0007155;GO:0008150;	cell-cell adhesion;cell-cell adhesion via plasma-membrane adhesion molecules;homophilic cell adhesion via plasma membrane adhesion molecules;biological adhesion;cell adhesion;biological_process;	biological_process	GO:0005488;GO:0046872;GO:0005509;GO:0043169;GO:0097159;GO:0043167;GO:1901363;GO:0003674;GO:0097367;GO:0008144;GO:0032559;GO:0030554;GO:0016462;GO:0016818;GO:0005524;GO:0017111;GO:0004386;GO:0016787;GO:0017076;GO:0032553;GO:0032555;GO:0016817;GO:0035639;GO:0043168;GO:0000166;GO:1901265;GO:0036094;GO:0003824;	binding;metal ion binding;calcium ion binding;cation binding;organic cyclic compound binding;ion binding;heterocyclic compound binding;molecular_function;carbohydrate derivative binding;drug binding;adenyl ribonucleotide binding;adenyl nucleotide binding;pyrophosphatase activity;hydrolase activity, acting on acid anhydrides, in phosphorus-containing anhydrides;ATP binding;nucleoside-triphosphatas…	molecular_function	GO:0016020;GO:0005575;	membrane;cellular_component;	cellular_component			3.03985e-14
evm.TU.ctg104.15_evm.TU.ctg104.19				GO:0005515;GO:0005488;GO:0003674;	protein binding;binding;molecular_function;	molecular_function						3.08505e-14
evm.TU.ctg88.5				GO:0005488;GO:0003676;GO:0097159;GO:1901363;GO:0003674;	binding;nucleic acid binding;organic cyclic compound binding;heterocyclic compound binding;molecular_function;	molecular_function						3.33795e-14
evm.TU.ctg984.2				GO:0005515;GO:0005488;GO:0003682;GO:0003674;	protein binding;binding;chromatin binding;molecular_function;	molecular_function				Lysine degradation;	dpx00310;	3.34852e-14
evm.TU.ctg431.2												3.70627e-14
evm.TU.ctg493.17	GO:0055085;GO:0006810;GO:0051234;GO:0051179;GO:0008150;	transmembrane transport;transport;establishment of localization;localization;biological_process;	biological_process	GO:0005215;GO:0003674;	transporter activity;molecular_function;	molecular_function	GO:0016020;GO:0016021;GO:0005575;GO:0031224;GO:0044425;	membrane;integral component of membrane;cellular_component;intrinsic component of membrane;membrane part;	cellular_component			3.94996e-14
evm.TU.ctg82.19				GO:0005515;GO:0005488;GO:0003674;	protein binding;binding;molecular_function;	molecular_function						4.06368e-14
evm.TU.ctg385.22	GO:0050789;GO:0050794;GO:0065007;GO:0060255;GO:0010468;GO:0019222;GO:0051171;GO:0080090;GO:0051252;GO:0019219;GO:0006355;GO:1903506;GO:2001141;GO:0009889;GO:0010556;GO:0031326;GO:2000112;GO:0031323;GO:0032774;GO:0006351;GO:0097659;GO:0034654;GO:0019438;GO:0018130;GO:1901362;GO:0016070;GO:0009059;GO:0034645;GO:0090304;GO:0006139;GO:0010467;GO:0006725;GO:0044260;GO:0046483;GO:1901360;GO:0043170;GO:…	regulation of biological process;regulation of cellular process;biological regulation;regulation of macromolecule metabolic process;regulation of gene expression;regulation of metabolic process;regulation of nitrogen compound metabolic process;regulation of primary metabolic process;regulation of RNA metabolic process;regulation of nucleobase-containing compound metabolic process;regulation of tr…	biological_process				GO:0016020;GO:0016021;GO:0005575;GO:0031224;GO:0044425;GO:0043227;GO:0019012;GO:0005634;GO:0019031;GO:0036338;GO:0044423;GO:0043231;GO:0043226;GO:0043229;GO:0005623;GO:0044464;GO:0005622;GO:0044424;	membrane;integral component of membrane;cellular_component;intrinsic component of membrane;membrane part;membrane-bounded organelle;virion;nucleus;viral envelope;viral membrane;virion part;intracellular membrane-bounded organelle;organelle;intracellular organelle;cell;cell part;intracellular;intracellular part;	cellular_component	RNA degradation;	dpx03018;	4.1524e-14
evm.TU.ctg1844.2				GO:0005515;GO:0005488;GO:0003674;	protein binding;binding;molecular_function;	molecular_function						4.40151e-14
evm.TU.ctg706.5	GO:0055085;GO:0006810;GO:0051234;GO:0051179;GO:0008150;	transmembrane transport;transport;establishment of localization;localization;biological_process;	biological_process	GO:0005488;GO:0003677;GO:0022857;GO:0005215;GO:0003676;GO:0022804;GO:0015399;GO:0015405;GO:0042626;GO:0043492;GO:0016301;GO:0097159;GO:0043167;GO:1901363;GO:0003674;GO:0016772;GO:0097367;GO:0003924;GO:0008144;GO:0032559;GO:0030554;GO:0016462;GO:0016818;GO:0005524;GO:0019001;GO:0017111;GO:0016787;GO:0032561;GO:0017076;GO:0042623;GO:0032553;GO:0001883;GO:0005525;GO:0032549;GO:0032550;GO:0032555;GO:…	binding;DNA binding;transmembrane transporter activity;transporter activity;nucleic acid binding;active transmembrane transporter activity;primary active transmembrane transporter activity;P-P-bond-hydrolysis-driven transmembrane transporter activity;ATPase activity, coupled to transmembrane movement of substances;ATPase activity, coupled to movement of substances;kinase activity;organic cyclic c…	molecular_function	GO:0016020;GO:0016021;GO:0005575;GO:0031224;GO:0044425;	membrane;integral component of membrane;cellular_component;intrinsic component of membrane;membrane part;	cellular_component	ABC transporters;	dpx02010;	4.84084e-14
evm.TU.ctg453.18	GO:0007154;GO:0009987;GO:0008150;	cell communication;cellular process;biological_process;	biological_process				GO:0016020;GO:0005575;	membrane;cellular_component;	cellular_component			5.06822e-14
evm.TU.ctg765.10				GO:0005488;GO:0003677;GO:0003676;GO:0097159;GO:1901363;GO:0003674;	binding;DNA binding;nucleic acid binding;organic cyclic compound binding;heterocyclic compound binding;molecular_function;	molecular_function						5.48216e-14
evm.TU.ctg486.22				GO:0005515;GO:0005488;GO:0043394;GO:0043395;GO:1901681;GO:0043167;GO:0003674;GO:0097367;GO:0043168;	protein binding;binding;proteoglycan binding;heparan sulfate proteoglycan binding;sulfur compound binding;ion binding;molecular_function;carbohydrate derivative binding;anion binding;	molecular_function	GO:0016020;GO:0005575;	membrane;cellular_component;	cellular_component			5.78232e-14
evm.TU.ctg594.1												5.96969e-14
evm.TU.ctg1627.2	GO:0050789;GO:0050794;GO:0065007;GO:0007154;GO:0007165;GO:0023052;GO:0050896;GO:0051716;GO:0010942;GO:0043065;GO:0043068;GO:0048518;GO:0048522;GO:0008219;GO:0006915;GO:0012501;GO:0010941;GO:0042981;GO:0043067;GO:0009987;GO:0008150;	regulation of biological process;regulation of cellular process;biological regulation;cell communication;signal transduction;signaling;response to stimulus;cellular response to stimulus;positive regulation of cell death;positive regulation of apoptotic process;positive regulation of programmed cell death;positive regulation of biological process;positive regulation of cellular process;cell death;…	biological_process				GO:0005575;GO:0005623;GO:0044464;GO:0005622;GO:0044424;GO:0005737;	cellular_component;cell;cell part;intracellular;intracellular part;cytoplasm;	cellular_component	Phosphatidylinositol signaling system;Metabolic pathways;Inositol phosphate metabolism;	dpx04070;dpx01100;dpx00562;	6.04425e-14
evm.TU.ctg726.8	GO:0007275;GO:0032501;GO:0048856;GO:0032502;GO:0008150;	multicellular organismal development;multicellular organismal process;anatomical structure development;developmental process;biological_process;	biological_process	GO:0005515;GO:0005488;GO:0003674;GO:0005198;GO:0005201;	protein binding;binding;molecular_function;structural molecule activity;extracellular matrix structural constituent;	molecular_function	GO:0005575;GO:0005581;GO:0032991;	cellular_component;collagen trimer;macromolecular complex;	cellular_component	ECM-receptor interaction;	dpx04512;	6.30161e-14
evm.TU.ctg381.8	GO:0055085;GO:0006810;GO:0051234;GO:0051179;GO:0008150;	transmembrane transport;transport;establishment of localization;localization;biological_process;	biological_process	GO:0005515;GO:0005488;GO:0003674;	protein binding;binding;molecular_function;	molecular_function	GO:0016020;GO:0016021;GO:0005575;GO:0031224;GO:0044425;	membrane;integral component of membrane;cellular_component;intrinsic component of membrane;membrane part;	cellular_component			6.31914e-14
evm.TU.ctg474.4	GO:0050789;GO:0050794;GO:0065007;GO:0007154;GO:0007165;GO:0023052;GO:0050896;GO:0051716;GO:0035556;GO:1902531;GO:0010646;GO:0023051;GO:0009966;GO:0048583;GO:0051056;GO:0007265;GO:0046578;GO:0007264;GO:0007266;GO:0035023;GO:0009987;GO:0008150;	regulation of biological process;regulation of cellular process;biological regulation;cell communication;signal transduction;signaling;response to stimulus;cellular response to stimulus;intracellular signal transduction;regulation of intracellular signal transduction;regulation of cell communication;regulation of signaling;regulation of signal transduction;regulation of response to stimulus;regul…	biological_process	GO:0005515;GO:0005488;GO:0005085;GO:0051020;GO:0017048;GO:0098772;GO:0019899;GO:0017016;GO:0031267;GO:0005088;GO:0005089;GO:0003674;	protein binding;binding;guanyl-nucleotide exchange factor activity;GTPase binding;Rho GTPase binding;molecular function regulator;enzyme binding;Ras GTPase binding;small GTPase binding;Ras guanyl-nucleotide exchange factor activity;Rho guanyl-nucleotide exchange factor activity;molecular_function;	molecular_function						6.95615e-14
evm.TU.ctg176.1	GO:0000910;GO:0051301;GO:0022402;GO:0007049;GO:0071840;GO:0007010;GO:0007017;GO:0016043;GO:0000226;GO:0006996;GO:0009987;GO:0008150;	cytokinesis;cell division;cell cycle process;cell cycle;cellular component organization or biogenesis;cytoskeleton organization;microtubule-based process;cellular component organization;microtubule cytoskeleton organization;organelle organization;cellular process;biological_process;	biological_process	GO:0005515;GO:0005488;GO:0008092;GO:0008017;GO:0008236;GO:0017171;GO:0015631;GO:0004252;GO:0008233;GO:0070011;GO:0003674;GO:0004175;GO:0016787;GO:0003824;	protein binding;binding;cytoskeletal protein binding;microtubule binding;serine-type peptidase activity;serine hydrolase activity;tubulin binding;serine-type endopeptidase activity;peptidase activity;peptidase activity, acting on L-amino acid peptides;molecular_function;endopeptidase activity;hydrolase activity;catalytic activity;	molecular_function	GO:0016020;GO:0005575;GO:0005886;GO:0071944;GO:0005623;GO:0044464;	membrane;cellular_component;plasma membrane;cell periphery;cell;cell part;	cellular_component			7.20028e-14
evm.TU.ctg793.6												7.59325e-14
evm.TU.ctg2163.4	GO:0050789;GO:0050794;GO:0065007;GO:0007154;GO:0007165;GO:0023052;GO:0050896;GO:0051716;GO:0035556;GO:0044419;GO:0051704;GO:0007264;GO:0009405;GO:0009987;GO:0008150;	regulation of biological process;regulation of cellular process;biological regulation;cell communication;signal transduction;signaling;response to stimulus;cellular response to stimulus;intracellular signal transduction;interspecies interaction between organisms;multi-organism process;small GTPase mediated signal transduction;pathogenesis;cellular process;biological_process;	biological_process	GO:0005488;GO:0097159;GO:0043167;GO:1901363;GO:0003674;GO:0097367;GO:0003924;GO:0008144;GO:0032559;GO:0030554;GO:0016462;GO:0016818;GO:0005524;GO:0019001;GO:0017111;GO:0016787;GO:0032561;GO:0017076;GO:0032553;GO:0001883;GO:0005525;GO:0032549;GO:0032550;GO:0032555;GO:0001882;GO:0016817;GO:0035639;GO:0043168;GO:0000166;GO:1901265;GO:0016887;GO:0036094;GO:0003824;	binding;organic cyclic compound binding;ion binding;heterocyclic compound binding;molecular_function;carbohydrate derivative binding;GTPase activity;drug binding;adenyl ribonucleotide binding;adenyl nucleotide binding;pyrophosphatase activity;hydrolase activity, acting on acid anhydrides, in phosphorus-containing anhydrides;ATP binding;guanyl nucleotide binding;nucleoside-triphosphatase activity;…	molecular_function	GO:0005575;GO:0005576;GO:0044421;GO:0005615;	cellular_component;extracellular region;extracellular region part;extracellular space;	cellular_component			7.6671e-14
evm.TU.ctg1356.7	GO:0016310;GO:0006468;GO:0006464;GO:0036211;GO:0044260;GO:0043170;GO:0043412;GO:0006796;GO:0006793;GO:0009987;GO:0006807;GO:0071704;GO:0044238;GO:0008150;GO:0044237;GO:0019538;GO:0044267;GO:1901564;GO:0008152;	phosphorylation;protein phosphorylation;cellular protein modification process;protein modification process;cellular macromolecule metabolic process;macromolecule metabolic process;macromolecule modification;phosphate-containing compound metabolic process;phosphorus metabolic process;cellular process;nitrogen compound metabolic process;organic substance metabolic process;primary metabolic process;…	biological_process	GO:0005488;GO:0004672;GO:0016301;GO:0097159;GO:0043167;GO:1901363;GO:0016773;GO:0003674;GO:0016772;GO:0097367;GO:0008144;GO:0032559;GO:0030554;GO:0005524;GO:0017076;GO:0032553;GO:0032555;GO:0035639;GO:0043168;GO:0000166;GO:1901265;GO:0016740;GO:0036094;GO:0003824;	binding;protein kinase activity;kinase activity;organic cyclic compound binding;ion binding;heterocyclic compound binding;phosphotransferase activity, alcohol group as acceptor;molecular_function;transferase activity, transferring phosphorus-containing groups;carbohydrate derivative binding;drug binding;adenyl ribonucleotide binding;adenyl nucleotide binding;ATP binding;purine nucleotide binding;…	molecular_function						7.89148e-14
evm.TU.ctg160.13	GO:0043170;GO:0006508;GO:0006807;GO:0071704;GO:0044238;GO:0008150;GO:0019538;GO:1901564;GO:0008152;	macromolecule metabolic process;proteolysis;nitrogen compound metabolic process;organic substance metabolic process;primary metabolic process;biological_process;protein metabolic process;organonitrogen compound metabolic process;metabolic process;	biological_process	GO:0008233;GO:0070011;GO:0003674;GO:0004175;GO:0004197;GO:0008234;GO:0016787;GO:0003824;	peptidase activity;peptidase activity, acting on L-amino acid peptides;molecular_function;endopeptidase activity;cysteine-type endopeptidase activity;cysteine-type peptidase activity;hydrolase activity;catalytic activity;	molecular_function						8.18914e-14
evm.TU.ctg981.19												8.18914e-14
evm.TU.ctg1078.6	GO:0006810;GO:0051234;GO:0006811;GO:0051179;GO:0006820;GO:0015698;GO:0015689;GO:0008150;	transport;establishment of localization;ion transport;localization;anion transport;inorganic anion transport;molybdate ion transport;biological_process;	biological_process	GO:0022857;GO:0015075;GO:0015318;GO:0005215;GO:0008509;GO:0015103;GO:0015098;GO:0003674;	transmembrane transporter activity;ion transmembrane transporter activity;inorganic solute uptake transmembrane transporter activity;transporter activity;anion transmembrane transporter activity;inorganic anion transmembrane transporter activity;molybdate ion transmembrane transporter activity;molecular_function;	molecular_function	GO:0016020;GO:0016021;GO:0005575;GO:0031224;GO:0044425;	membrane;integral component of membrane;cellular_component;intrinsic component of membrane;membrane part;	cellular_component			8.25559e-14
evm.TU.ctg162.6	GO:0005975;GO:0016051;GO:1901576;GO:0071704;GO:0044238;GO:0009058;GO:0008150;GO:0008152;	carbohydrate metabolic process;carbohydrate biosynthetic process;organic substance biosynthetic process;organic substance metabolic process;primary metabolic process;biosynthetic process;biological_process;metabolic process;	biological_process							Amino sugar and nucleotide sugar metabolism;Metabolic pathways;	dpx00520;dpx01100;	8.39915e-14
evm.TU.ctg249.12												1.00721e-13
evm.TU.ctg776.8	GO:0050789;GO:0050794;GO:0065007;GO:0007154;GO:0007165;GO:0023052;GO:0050896;GO:0051716;GO:0044085;GO:0010646;GO:0023051;GO:0009966;GO:0048583;GO:0016310;GO:0022607;GO:0006468;GO:0071840;GO:0006464;GO:0036211;GO:0016043;GO:0065003;GO:0034622;GO:0044260;GO:0043170;GO:0043412;GO:0043933;GO:0006796;GO:0006793;GO:0009987;GO:0007172;GO:0006807;GO:0071704;GO:0044238;GO:0008150;GO:0044237;GO:0019538;GO:…	regulation of biological process;regulation of cellular process;biological regulation;cell communication;signal transduction;signaling;response to stimulus;cellular response to stimulus;cellular component biogenesis;regulation of cell communication;regulation of signaling;regulation of signal transduction;regulation of response to stimulus;phosphorylation;cellular component assembly;protein phosp…	biological_process	GO:0005515;GO:0005488;GO:0004713;GO:0004672;GO:0004871;GO:0016301;GO:0097159;GO:0043167;GO:1901363;GO:0016773;GO:0003674;GO:0016772;GO:0097367;GO:0019001;GO:0032561;GO:0017076;GO:0032553;GO:0001883;GO:0005525;GO:0032549;GO:0032550;GO:0032555;GO:0001882;GO:0035639;GO:0043168;GO:0000166;GO:1901265;GO:0016740;GO:0036094;GO:0003824;	protein binding;binding;protein tyrosine kinase activity;protein kinase activity;signal transducer activity;kinase activity;organic cyclic compound binding;ion binding;heterocyclic compound binding;phosphotransferase activity, alcohol group as acceptor;molecular_function;transferase activity, transferring phosphorus-containing groups;carbohydrate derivative binding;guanyl nucleotide binding;guany…	molecular_function	GO:0005575;GO:0030054;GO:0005623;GO:0044464;GO:0005912;GO:0005924;GO:0005925;GO:0030055;GO:0070161;GO:0005622;GO:0044424;GO:0005737;	cellular_component;cell junction;cell;cell part;adherens junction;cell-substrate adherens junction;focal adhesion;cell-substrate junction;anchoring junction;intracellular;intracellular part;cytoplasm;	cellular_component	Endocytosis;	dpx04144;	1.28517e-13
evm.TU.ctg320.18	GO:0016310;GO:0006468;GO:0006464;GO:0036211;GO:0044260;GO:0043170;GO:0043412;GO:0006796;GO:0006793;GO:0009987;GO:0006807;GO:0071704;GO:0044238;GO:0008150;GO:0044237;GO:0019538;GO:0044267;GO:1901564;GO:0008152;	phosphorylation;protein phosphorylation;cellular protein modification process;protein modification process;cellular macromolecule metabolic process;macromolecule metabolic process;macromolecule modification;phosphate-containing compound metabolic process;phosphorus metabolic process;cellular process;nitrogen compound metabolic process;organic substance metabolic process;primary metabolic process;…	biological_process	GO:0005488;GO:0004672;GO:0016301;GO:0097159;GO:0043167;GO:1901363;GO:0016773;GO:0003674;GO:0016772;GO:0097367;GO:0008144;GO:0032559;GO:0030554;GO:0005524;GO:0017076;GO:0032553;GO:0032555;GO:0035639;GO:0043168;GO:0000166;GO:1901265;GO:0016740;GO:0036094;GO:0003824;	binding;protein kinase activity;kinase activity;organic cyclic compound binding;ion binding;heterocyclic compound binding;phosphotransferase activity, alcohol group as acceptor;molecular_function;transferase activity, transferring phosphorus-containing groups;carbohydrate derivative binding;drug binding;adenyl ribonucleotide binding;adenyl nucleotide binding;ATP binding;purine nucleotide binding;…	molecular_function						1.4441e-13
evm.TU.ctg44.1.10							GO:0016020;GO:0005575;	membrane;cellular_component;	cellular_component	Protein processing in endoplasmic reticulum;	dpx04141;	1.57447e-13
evm.TU.ctg424.12	GO:0050789;GO:0050794;GO:0065007;GO:0007154;GO:0007165;GO:0023052;GO:0050896;GO:0051716;GO:0035556;GO:0007264;GO:0009308;GO:0006576;GO:0044106;GO:0009987;GO:0034641;GO:0006807;GO:0071704;GO:0008150;GO:0044237;GO:1901564;GO:0008152;	regulation of biological process;regulation of cellular process;biological regulation;cell communication;signal transduction;signaling;response to stimulus;cellular response to stimulus;intracellular signal transduction;small GTPase mediated signal transduction;amine metabolic process;cellular biogenic amine metabolic process;cellular amine metabolic process;cellular process;cellular nitrogen com…	biological_process	GO:0005488;GO:0097159;GO:0043167;GO:1901363;GO:0003674;GO:0097367;GO:0008144;GO:0032559;GO:0030554;GO:0005524;GO:0019001;GO:0032561;GO:0017076;GO:0032553;GO:0001883;GO:0005525;GO:0032549;GO:0032550;GO:0032555;GO:0001882;GO:0035639;GO:0043168;GO:0000166;GO:1901265;GO:0036094;	binding;organic cyclic compound binding;ion binding;heterocyclic compound binding;molecular_function;carbohydrate derivative binding;drug binding;adenyl ribonucleotide binding;adenyl nucleotide binding;ATP binding;guanyl nucleotide binding;guanyl ribonucleotide binding;purine nucleotide binding;ribonucleotide binding;purine nucleoside binding;GTP binding;ribonucleoside binding;purine ribonucleosi…	molecular_function				Wnt signaling pathway;Phagosome;AGE-RAGE signaling pathway in diabetic complications;	dpx04310;dpx04145;dpx04933;	1.68495e-13
evm.TU.ctg683.2	GO:0007049;GO:0009987;GO:0008150;	cell cycle;cellular process;biological_process;	biological_process	GO:0005515;GO:0005488;GO:0003674;	protein binding;binding;molecular_function;	molecular_function						1.69478e-13
evm.TU.ctg477.5	GO:0055085;GO:0006810;GO:0051234;GO:0051179;GO:0008150;	transmembrane transport;transport;establishment of localization;localization;biological_process;	biological_process				GO:0016020;GO:0016021;GO:0005575;GO:0031224;GO:0044425;	membrane;integral component of membrane;cellular_component;intrinsic component of membrane;membrane part;	cellular_component			1.70504e-13
evm.TU.ctg210.31	GO:0016070;GO:0009059;GO:0034645;GO:0090304;GO:0006139;GO:0010467;GO:0006725;GO:0044260;GO:0046483;GO:1901360;GO:0043170;GO:0044271;GO:0009987;GO:0044249;GO:1901576;GO:0034641;GO:0006807;GO:0034660;GO:0071704;GO:0044238;GO:0009058;GO:0008150;GO:0043038;GO:0043039;GO:0006399;GO:0006418;GO:0044237;GO:0019538;GO:0044267;GO:1901564;GO:0006520;GO:0044281;GO:0006412;GO:0043043;GO:0006518;GO:0043604;GO:…	RNA metabolic process;macromolecule biosynthetic process;cellular macromolecule biosynthetic process;nucleic acid metabolic process;nucleobase-containing compound metabolic process;gene expression;cellular aromatic compound metabolic process;cellular macromolecule metabolic process;heterocycle metabolic process;organic cyclic compound metabolic process;macromolecule metabolic process;cellular nit…	biological_process	GO:0005488;GO:0003676;GO:0097159;GO:0043167;GO:1901363;GO:0003674;GO:0097367;GO:0000049;GO:0008144;GO:0032559;GO:0030554;GO:0005524;GO:0017076;GO:0032553;GO:0032555;GO:0035639;GO:0003723;GO:0016874;GO:0004812;GO:0016875;GO:0043168;GO:0000166;GO:1901265;GO:0036094;GO:0003824;	binding;nucleic acid binding;organic cyclic compound binding;ion binding;heterocyclic compound binding;molecular_function;carbohydrate derivative binding;tRNA binding;drug binding;adenyl ribonucleotide binding;adenyl nucleotide binding;ATP binding;purine nucleotide binding;ribonucleotide binding;purine ribonucleotide binding;purine ribonucleoside triphosphate binding;RNA binding;ligase activity;a…	molecular_function				Aminoacyl-tRNA biosynthesis;	dpx00970;	1.75762e-13
evm.TU.ctg722.12_evm.TU.ctg722.13	GO:0044419;GO:0051704;GO:0044403;GO:0019058;GO:0016032;GO:0008150;	interspecies interaction between organisms;multi-organism process;symbiosis, encompassing mutualism through parasitism;viral life cycle;viral process;biological_process;	biological_process				GO:0005575;GO:0019012;GO:0019031;GO:0036338;GO:0044423;	cellular_component;virion;viral envelope;viral membrane;virion part;	cellular_component			1.78821e-13
evm.TU.ctg810.6	GO:0016579;GO:0070646;GO:0006464;GO:0036211;GO:0070647;GO:0044260;GO:0043170;GO:0043412;GO:0009987;GO:0006508;GO:0006807;GO:0071704;GO:0044238;GO:0008150;GO:0044237;GO:0019538;GO:0044267;GO:1901564;GO:0008152;	protein deubiquitination;protein modification by small protein removal;cellular protein modification process;protein modification process;protein modification by small protein conjugation or removal;cellular macromolecule metabolic process;macromolecule metabolic process;macromolecule modification;cellular process;proteolysis;nitrogen compound metabolic process;organic substance metabolic process…	biological_process	GO:0019783;GO:0036459;GO:0008233;GO:0070011;GO:0003674;GO:0008234;GO:0016787;GO:0003824;	ubiquitin-like protein-specific protease activity;ubiquitinyl hydrolase activity;peptidase activity;peptidase activity, acting on L-amino acid peptides;molecular_function;cysteine-type peptidase activity;hydrolase activity;catalytic activity;	molecular_function						1.83781e-13
evm.TU.ctg13.26	GO:0006810;GO:0051234;GO:0051179;GO:0008150;	transport;establishment of localization;localization;biological_process;	biological_process	GO:0005488;GO:0005215;GO:0003676;GO:0097159;GO:1901363;GO:0003674;GO:0003723;	binding;transporter activity;nucleic acid binding;organic cyclic compound binding;heterocyclic compound binding;molecular_function;RNA binding;	molecular_function	GO:0016020;GO:0005575;	membrane;cellular_component;	cellular_component			2.02362e-13
evm.TU.ctg185.9	GO:0006139;GO:0006725;GO:0046483;GO:1901360;GO:1901135;GO:0009987;GO:0009116;GO:1901657;GO:0055086;GO:0034641;GO:0006807;GO:0071704;GO:0044238;GO:0008150;GO:0044237;GO:1901564;GO:0044281;GO:0008152;	nucleobase-containing compound metabolic process;cellular aromatic compound metabolic process;heterocycle metabolic process;organic cyclic compound metabolic process;carbohydrate derivative metabolic process;cellular process;nucleoside metabolic process;glycosyl compound metabolic process;nucleobase-containing small molecule metabolic process;cellular nitrogen compound metabolic process;nitrogen …	biological_process	GO:0005515;GO:0005488;GO:0003674;	protein binding;binding;molecular_function;	molecular_function						2.56775e-13
evm.TU.ctg1889.3												2.58559e-13
evm.TU.ctg430.8	GO:0071840;GO:0007010;GO:0007017;GO:0016043;GO:0000226;GO:0006996;GO:0009987;GO:0008150;	cellular component organization or biogenesis;cytoskeleton organization;microtubule-based process;cellular component organization;microtubule cytoskeleton organization;organelle organization;cellular process;biological_process;	biological_process				GO:0005575;GO:0005856;GO:0015630;GO:0043226;GO:0043229;GO:0005623;GO:0044464;GO:0043232;GO:0043228;GO:0005622;GO:0044424;	cellular_component;cytoskeleton;microtubule cytoskeleton;organelle;intracellular organelle;cell;cell part;intracellular non-membrane-bounded organelle;non-membrane-bounded organelle;intracellular;intracellular part;	cellular_component			2.61735e-13
evm.TU.ctg471.1	GO:0050789;GO:0050794;GO:0065007;GO:0060255;GO:0010468;GO:0019222;GO:0051171;GO:0080090;GO:0051252;GO:0019219;GO:0006355;GO:1903506;GO:2001141;GO:0009889;GO:0010556;GO:0031326;GO:2000112;GO:0031323;GO:0032774;GO:0006351;GO:0097659;GO:0034654;GO:0019438;GO:0018130;GO:1901362;GO:0016070;GO:0009059;GO:0034645;GO:0090304;GO:0006139;GO:0010467;GO:0006725;GO:0044260;GO:0046483;GO:1901360;GO:0043170;GO:…	regulation of biological process;regulation of cellular process;biological regulation;regulation of macromolecule metabolic process;regulation of gene expression;regulation of metabolic process;regulation of nitrogen compound metabolic process;regulation of primary metabolic process;regulation of RNA metabolic process;regulation of nucleobase-containing compound metabolic process;regulation of tr…	biological_process	GO:0005488;GO:0003677;GO:0046872;GO:0043169;GO:0003676;GO:0008270;GO:0046914;GO:0097159;GO:0043167;GO:1901363;GO:0003674;GO:0003723;	binding;DNA binding;metal ion binding;cation binding;nucleic acid binding;zinc ion binding;transition metal ion binding;organic cyclic compound binding;ion binding;heterocyclic compound binding;molecular_function;RNA binding;	molecular_function						3.18334e-13
evm.TU.ctg54.45				GO:0004672;GO:0016301;GO:0016773;GO:0003674;GO:0016772;GO:0016740;GO:0003824;	protein kinase activity;kinase activity;phosphotransferase activity, alcohol group as acceptor;molecular_function;transferase activity, transferring phosphorus-containing groups;transferase activity;catalytic activity;	molecular_function						3.19088e-13
evm.TU.ctg84.8_evm.TU.ctg84.9												3.21786e-13
evm.TU.ctg413.4	GO:0006810;GO:0051234;GO:0006811;GO:0051179;GO:0015672;GO:0030001;GO:0006813;GO:0006812;GO:0008150;	transport;establishment of localization;ion transport;localization;monovalent inorganic cation transport;metal ion transport;potassium ion transport;cation transport;biological_process;	biological_process	GO:0005515;GO:0005488;GO:0005216;GO:0015267;GO:0022803;GO:0022838;GO:0005261;GO:0022857;GO:0015075;GO:0022836;GO:0022839;GO:0015318;GO:0005215;GO:0015077;GO:0022890;GO:0008324;GO:0005227;GO:0015269;GO:0015079;GO:0005267;GO:0046873;GO:0005516;GO:0003674;	protein binding;binding;ion channel activity;channel activity;passive transmembrane transporter activity;substrate-specific channel activity;cation channel activity;transmembrane transporter activity;ion transmembrane transporter activity;gated channel activity;ion gated channel activity;inorganic solute uptake transmembrane transporter activity;transporter activity;monovalent inorganic cation tr…	molecular_function	GO:0016020;GO:0016021;GO:0005575;GO:0031224;GO:0044425;	membrane;integral component of membrane;cellular_component;intrinsic component of membrane;membrane part;	cellular_component	Ubiquitin mediated proteolysis;	dpx04120;	3.22992e-13
evm.TU.ctg398.4	GO:0008150;GO:0008152;GO:0055114;	biological_process;metabolic process;oxidation-reduction process;	biological_process	GO:0003674;GO:0016638;GO:0016491;GO:0003824;	molecular_function;oxidoreductase activity, acting on the CH-NH2 group of donors;oxidoreductase activity;catalytic activity;	molecular_function	GO:0005575;GO:0031981;GO:0043227;GO:0005634;GO:0043231;GO:0008023;GO:0031974;GO:0043233;GO:0070013;GO:0044422;GO:0044428;GO:0044446;GO:0043226;GO:0043229;GO:0005654;GO:0044451;GO:0005623;GO:0044464;GO:0005622;GO:0044424;GO:0032991;	cellular_component;nuclear lumen;membrane-bounded organelle;nucleus;intracellular membrane-bounded organelle;transcription elongation factor complex;membrane-enclosed lumen;organelle lumen;intracellular organelle lumen;organelle part;nuclear part;intracellular organelle part;organelle;intracellular organelle;nucleoplasm;nucleoplasm part;cell;cell part;intracellular;intracellular part;macromolecul…	cellular_component			3.23492e-13
evm.TU.ctg221.54	GO:0070085;GO:0009059;GO:0006486;GO:0043413;GO:0034645;GO:0006464;GO:0036211;GO:0006493;GO:0009100;GO:0009101;GO:0044260;GO:1901135;GO:0043170;GO:0043412;GO:0035268;GO:0035269;GO:0097502;GO:1901137;GO:0009987;GO:0006508;GO:0044249;GO:1901576;GO:0006807;GO:0071704;GO:0044238;GO:0009058;GO:0008150;GO:0044237;GO:0019538;GO:0044267;GO:1901564;GO:0008152;GO:1901566;	glycosylation;macromolecule biosynthetic process;protein glycosylation;macromolecule glycosylation;cellular macromolecule biosynthetic process;cellular protein modification process;protein modification process;protein O-linked glycosylation;glycoprotein metabolic process;glycoprotein biosynthetic process;cellular macromolecule metabolic process;carbohydrate derivative metabolic process;macromolec…	biological_process	GO:0004553;GO:0016798;GO:0008236;GO:0017171;GO:0000030;GO:0004252;GO:0016758;GO:0016757;GO:0008233;GO:0004169;GO:0004564;GO:0004575;GO:0015926;GO:0090599;GO:0070011;GO:0003674;GO:0004175;GO:0016787;GO:0016740;GO:0003824;	hydrolase activity, hydrolyzing O-glycosyl compounds;hydrolase activity, acting on glycosyl bonds;serine-type peptidase activity;serine hydrolase activity;mannosyltransferase activity;serine-type endopeptidase activity;transferase activity, transferring hexosyl groups;transferase activity, transferring glycosyl groups;peptidase activity;dolichyl-phosphate-mannose-protein mannosyltransferase activ…	molecular_function						3.4269e-13
evm.TU.ctg357.19	GO:0008150;GO:0008152;	biological_process;metabolic process;	biological_process	GO:0003674;GO:0003824;	molecular_function;catalytic activity;	molecular_function	GO:0016020;GO:0016021;GO:0005575;GO:0031224;GO:0044425;GO:0005886;GO:0071944;GO:0005623;GO:0044464;	membrane;integral component of membrane;cellular_component;intrinsic component of membrane;membrane part;plasma membrane;cell periphery;cell;cell part;	cellular_component	Biosynthesis of amino acids;Cysteine and methionine metabolism;2-Oxocarboxylic acid metabolism;Pantothenate and CoA biosynthesis;Valine, leucine and isoleucine degradation;Metabolic pathways;	dpx01230;dpx00270;dpx01210;dpx00770;dpx00280;dpx01100;	3.75392e-13
evm.TU.ctg14.53				GO:0005515;GO:0005488;GO:0046872;GO:0043169;GO:0016776;GO:0004017;GO:0050145;GO:0019205;GO:0016301;GO:0043167;GO:0003674;GO:0016772;GO:0016740;GO:0003824;	protein binding;binding;metal ion binding;cation binding;phosphotransferase activity, phosphate group as acceptor;adenylate kinase activity;nucleoside phosphate kinase activity;nucleobase-containing compound kinase activity;kinase activity;ion binding;molecular_function;transferase activity, transferring phosphorus-containing groups;transferase activity;catalytic activity;	molecular_function						3.81169e-13
evm.TU.ctg222.14	GO:0006810;GO:0051234;GO:0051179;GO:0016192;GO:0006886;GO:0046907;GO:0051649;GO:0071702;GO:0034613;GO:0070727;GO:0071705;GO:0051641;GO:0015031;GO:0015833;GO:0042886;GO:0045184;GO:0008104;GO:0008150;GO:0033036;	transport;establishment of localization;localization;vesicle-mediated transport;intracellular protein transport;intracellular transport;establishment of localization in cell;organic substance transport;cellular protein localization;cellular macromolecule localization;nitrogen compound transport;cellular localization;protein transport;peptide transport;amide transport;establishment of protein loca…	biological_process	GO:0005515;GO:0005488;GO:0003674;GO:0005198;	protein binding;binding;molecular_function;structural molecule activity;	molecular_function	GO:0016020;GO:0005575;GO:0044425;GO:0044431;GO:0005794;GO:0005798;GO:0030120;GO:0030135;GO:0030660;GO:0030662;GO:0098588;GO:0012505;GO:0012506;GO:0030659;GO:0031090;GO:0043227;GO:0031410;GO:0031982;GO:0043231;GO:0098796;GO:0044433;GO:0030117;GO:0048475;GO:0044422;GO:0098805;GO:0044446;GO:0043226;GO:0043229;GO:0030126;GO:0030137;GO:0030663;GO:0005623;GO:0044464;GO:0005622;GO:0044424;GO:0032991;GO:…	membrane;cellular_component;membrane part;Golgi apparatus part;Golgi apparatus;Golgi-associated vesicle;vesicle coat;coated vesicle;Golgi-associated vesicle membrane;coated vesicle membrane;bounding membrane of organelle;endomembrane system;vesicle membrane;cytoplasmic vesicle membrane;organelle membrane;membrane-bounded organelle;cytoplasmic vesicle;vesicle;intracellular membrane-bounded organel…	cellular_component			3.85768e-13
evm.TU.ctg877.6												3.98812e-13
evm.TU.ctg11.27	GO:0050896;GO:0051716;GO:0006810;GO:0051234;GO:0051179;GO:0090304;GO:0006139;GO:0006725;GO:0016192;GO:0044260;GO:0046483;GO:0006904;GO:1901360;GO:0006887;GO:0043170;GO:0006950;GO:0051640;GO:0022406;GO:0048278;GO:0046903;GO:0032940;GO:0009987;GO:0071702;GO:0033554;GO:0006974;GO:0006259;GO:0034641;GO:0071705;GO:0051641;GO:0015031;GO:0006807;GO:0015833;GO:0071704;GO:0042886;GO:0006281;GO:0044238;GO:…	response to stimulus;cellular response to stimulus;transport;establishment of localization;localization;nucleic acid metabolic process;nucleobase-containing compound metabolic process;cellular aromatic compound metabolic process;vesicle-mediated transport;cellular macromolecule metabolic process;heterocycle metabolic process;vesicle docking involved in exocytosis;organic cyclic compound metabolic…	biological_process	GO:0005515;GO:0005488;GO:0098772;GO:0030234;GO:0008047;GO:0030695;GO:0060589;GO:0005096;GO:0003674;	protein binding;binding;molecular function regulator;enzyme regulator activity;enzyme activator activity;GTPase regulator activity;nucleoside-triphosphatase regulator activity;GTPase activator activity;molecular_function;	molecular_function	GO:0005575;GO:0071944;GO:0005938;GO:0000145;GO:0044448;GO:0005623;GO:0044464;GO:0005622;GO:0044424;GO:0032991;GO:0005737;GO:0044444;	cellular_component;cell periphery;cell cortex;exocyst;cell cortex part;cell;cell part;intracellular;intracellular part;macromolecular complex;cytoplasm;cytoplasmic part;	cellular_component	Endocytosis;	dpx04144;	4.01264e-13
evm.TU.ctg423.1												4.08345e-13
evm.TU.ctg326.2	GO:0016310;GO:0006468;GO:0006464;GO:0036211;GO:0044260;GO:0043170;GO:0043412;GO:0006796;GO:0006793;GO:0009987;GO:0006807;GO:0071704;GO:0044238;GO:0008150;GO:0044237;GO:0019538;GO:0044267;GO:1901564;GO:0008152;	phosphorylation;protein phosphorylation;cellular protein modification process;protein modification process;cellular macromolecule metabolic process;macromolecule metabolic process;macromolecule modification;phosphate-containing compound metabolic process;phosphorus metabolic process;cellular process;nitrogen compound metabolic process;organic substance metabolic process;primary metabolic process;…	biological_process	GO:0005488;GO:0004672;GO:0004674;GO:0016301;GO:0097159;GO:0043167;GO:1901363;GO:0016773;GO:0003674;GO:0016772;GO:0097367;GO:0008144;GO:0032559;GO:0030554;GO:0005524;GO:0017076;GO:0032553;GO:0032555;GO:0035639;GO:0043168;GO:0000166;GO:1901265;GO:0016740;GO:0036094;GO:0003824;	binding;protein kinase activity;protein serine/threonine kinase activity;kinase activity;organic cyclic compound binding;ion binding;heterocyclic compound binding;phosphotransferase activity, alcohol group as acceptor;molecular_function;transferase activity, transferring phosphorus-containing groups;carbohydrate derivative binding;drug binding;adenyl ribonucleotide binding;adenyl nucleotide bindi…	molecular_function						4.61586e-13
evm.TU.ctg96.42				GO:0005515;GO:0005488;GO:0003674;	protein binding;binding;molecular_function;	molecular_function						5.08689e-13
evm.TU.ctg219.5												5.71248e-13
evm.TU.ctg1179.9				GO:0005515;GO:0005488;GO:0003674;	protein binding;binding;molecular_function;	molecular_function						5.97399e-13
evm.TU.ctg166.6_evm.TU.ctg166.5_evm.TU.ctg166.7	GO:0050789;GO:0050794;GO:0065007;GO:0060255;GO:0010468;GO:0019222;GO:0051171;GO:0080090;GO:0051252;GO:0019219;GO:0006355;GO:1903506;GO:2001141;GO:0009889;GO:0010556;GO:0031326;GO:2000112;GO:0031323;GO:0032774;GO:0006351;GO:0097659;GO:0034654;GO:0019438;GO:0018130;GO:1901362;GO:0016070;GO:0009059;GO:0034645;GO:0090304;GO:0006139;GO:0010467;GO:0006725;GO:0044260;GO:0046483;GO:1901360;GO:0043170;GO:…	regulation of biological process;regulation of cellular process;biological regulation;regulation of macromolecule metabolic process;regulation of gene expression;regulation of metabolic process;regulation of nitrogen compound metabolic process;regulation of primary metabolic process;regulation of RNA metabolic process;regulation of nucleobase-containing compound metabolic process;regulation of tr…	biological_process	GO:0005488;GO:0003677;GO:0003676;GO:0097159;GO:1901363;GO:0003674;	binding;DNA binding;nucleic acid binding;organic cyclic compound binding;heterocyclic compound binding;molecular_function;	molecular_function						6.3613e-13
evm.TU.ctg979.8				GO:0005488;GO:0003676;GO:0097159;GO:1901363;GO:0003674;	binding;nucleic acid binding;organic cyclic compound binding;heterocyclic compound binding;molecular_function;	molecular_function						6.64509e-13
evm.TU.ctg172.21	GO:0051234;GO:0071840;GO:0051179;GO:0016043;GO:0006996;GO:0010256;GO:0007029;GO:0009987;GO:0061024;GO:0045048;GO:0071816;GO:0034613;GO:0070727;GO:0051641;GO:0033365;GO:0045184;GO:0008104;GO:0008150;GO:0033036;GO:0072657;GO:0090150;GO:0051205;	establishment of localization;cellular component organization or biogenesis;localization;cellular component organization;organelle organization;endomembrane system organization;endoplasmic reticulum organization;cellular process;membrane organization;protein insertion into ER membrane;tail-anchored membrane protein insertion into ER membrane;cellular protein localization;cellular macromolecule lo…	biological_process									7.01077e-13
evm.TU.ctg3286.1				GO:0008236;GO:0017171;GO:0004252;GO:0008233;GO:0005044;GO:0038024;GO:0008238;GO:0070011;GO:0003674;GO:0004175;GO:0016787;GO:0070008;GO:0003824;	serine-type peptidase activity;serine hydrolase activity;serine-type endopeptidase activity;peptidase activity;scavenger receptor activity;cargo receptor activity;exopeptidase activity;peptidase activity, acting on L-amino acid peptides;molecular_function;endopeptidase activity;hydrolase activity;serine-type exopeptidase activity;catalytic activity;	molecular_function	GO:0016020;GO:0005575;	membrane;cellular_component;	cellular_component			7.01738e-13
evm.TU.ctg428.17	GO:0050789;GO:0065007;GO:0032501;GO:0003018;GO:0019229;GO:0035150;GO:0035296;GO:0042310;GO:0044057;GO:0050880;GO:1903522;GO:0003008;GO:0051239;GO:0090066;GO:0003013;GO:0008015;GO:0065008;GO:0008150;GO:0008152;	regulation of biological process;biological regulation;multicellular organismal process;vascular process in circulatory system;regulation of vasoconstriction;regulation of tube size;regulation of tube diameter;vasoconstriction;regulation of system process;regulation of blood vessel size;regulation of blood circulation;system process;regulation of multicellular organismal process;regulation of ana…	biological_process	GO:0016846;GO:0003674;GO:0016829;GO:0003824;	carbon-sulfur lyase activity;molecular_function;lyase activity;catalytic activity;	molecular_function	GO:0005575;GO:0005576;	cellular_component;extracellular region;	cellular_component			7.42243e-13
evm.TU.ctg215.48	GO:0050789;GO:0050794;GO:0065007;GO:0060255;GO:0010468;GO:0019222;GO:0051171;GO:0080090;GO:0051252;GO:0019219;GO:0006355;GO:1903506;GO:2001141;GO:0009889;GO:0010556;GO:0031326;GO:2000112;GO:0031323;GO:0032774;GO:0006351;GO:0097659;GO:0034654;GO:0019438;GO:0018130;GO:1901362;GO:0016070;GO:0009059;GO:0034645;GO:0090304;GO:0006139;GO:0010467;GO:0006725;GO:0044260;GO:0046483;GO:1901360;GO:0043170;GO:…	regulation of biological process;regulation of cellular process;biological regulation;regulation of macromolecule metabolic process;regulation of gene expression;regulation of metabolic process;regulation of nitrogen compound metabolic process;regulation of primary metabolic process;regulation of RNA metabolic process;regulation of nucleobase-containing compound metabolic process;regulation of tr…	biological_process	GO:0005488;GO:0003677;GO:0003676;GO:0097159;GO:1901363;GO:0003674;	binding;DNA binding;nucleic acid binding;organic cyclic compound binding;heterocyclic compound binding;molecular_function;	molecular_function						7.61297e-13
evm.TU.ctg168.16				GO:0005488;GO:0003676;GO:0097159;GO:1901363;GO:0003674;	binding;nucleic acid binding;organic cyclic compound binding;heterocyclic compound binding;molecular_function;	molecular_function						8.43777e-13
evm.TU.ctg338.9	GO:0016310;GO:0006468;GO:0006464;GO:0036211;GO:0044260;GO:0043170;GO:0043412;GO:0006796;GO:0006793;GO:0009987;GO:0006807;GO:0071704;GO:0044238;GO:0008150;GO:0044237;GO:0019538;GO:0044267;GO:1901564;GO:0008152;	phosphorylation;protein phosphorylation;cellular protein modification process;protein modification process;cellular macromolecule metabolic process;macromolecule metabolic process;macromolecule modification;phosphate-containing compound metabolic process;phosphorus metabolic process;cellular process;nitrogen compound metabolic process;organic substance metabolic process;primary metabolic process;…	biological_process	GO:0005488;GO:0004672;GO:0016301;GO:0097159;GO:0043167;GO:1901363;GO:0016773;GO:0003674;GO:0016772;GO:0097367;GO:0008144;GO:0032559;GO:0030554;GO:0005524;GO:0017076;GO:0032553;GO:0032555;GO:0035639;GO:0043168;GO:0000166;GO:1901265;GO:0016740;GO:0036094;GO:0003824;	binding;protein kinase activity;kinase activity;organic cyclic compound binding;ion binding;heterocyclic compound binding;phosphotransferase activity, alcohol group as acceptor;molecular_function;transferase activity, transferring phosphorus-containing groups;carbohydrate derivative binding;drug binding;adenyl ribonucleotide binding;adenyl nucleotide binding;ATP binding;purine nucleotide binding;…	molecular_function				FoxO signaling pathway;Wnt signaling pathway;	dpx04068;dpx04310;	8.95353e-13
evm.TU.ctg137.11	GO:0023052;GO:0008150;	signaling;biological_process;	biological_process									9.86107e-13
evm.TU.ctg57.24	GO:0006810;GO:0051234;GO:0006811;GO:0051179;GO:0006820;GO:0009059;GO:0034645;GO:0040011;GO:0010467;GO:0044260;GO:0006928;GO:0043170;GO:0015740;GO:0015711;GO:0015849;GO:0046942;GO:0015743;GO:0044271;GO:0006886;GO:0046907;GO:0051649;GO:0009987;GO:0071702;GO:0006835;GO:0048870;GO:0051674;GO:0044249;GO:1901576;GO:0034613;GO:0070727;GO:0034641;GO:0071705;GO:0051641;GO:0015031;GO:0006807;GO:0015833;GO:…	transport;establishment of localization;ion transport;localization;anion transport;macromolecule biosynthetic process;cellular macromolecule biosynthetic process;locomotion;gene expression;cellular macromolecule metabolic process;movement of cell or subcellular component;macromolecule metabolic process;C4-dicarboxylate transport;organic anion transport;organic acid transport;carboxylic acid trans…	biological_process	GO:0005515;GO:0005488;GO:0003674;GO:0005198;GO:0003735;	protein binding;binding;molecular_function;structural molecule activity;structural constituent of ribosome;	molecular_function	GO:0016020;GO:0016021;GO:0005575;GO:0031224;GO:0044425;GO:0012505;GO:0043227;GO:0043231;GO:0005929;GO:0042995;GO:0043226;GO:0043229;GO:0005783;GO:0031514;GO:0005623;GO:0044464;GO:0043232;GO:0043228;GO:0005622;GO:0044424;GO:0032991;GO:0005737;GO:0044444;GO:0005840;	membrane;integral component of membrane;cellular_component;intrinsic component of membrane;membrane part;endomembrane system;membrane-bounded organelle;intracellular membrane-bounded organelle;cilium;cell projection;organelle;intracellular organelle;endoplasmic reticulum;motile cilium;cell;cell part;intracellular non-membrane-bounded organelle;non-membrane-bounded organelle;intracellular;intracel…	cellular_component			1.0082e-12
evm.TU.ctg353.8	GO:0050789;GO:0065007;GO:0050896;GO:0022610;GO:0007155;GO:0009605;GO:0048583;GO:0007599;GO:0050817;GO:0050878;GO:0009611;GO:0042060;GO:0032501;GO:0007596;GO:0080134;GO:0051239;GO:0032101;GO:0006950;GO:0030193;GO:0050818;GO:0061041;GO:1900046;GO:1903034;GO:0065008;GO:0008150;	regulation of biological process;biological regulation;response to stimulus;biological adhesion;cell adhesion;response to external stimulus;regulation of response to stimulus;hemostasis;coagulation;regulation of body fluid levels;response to wounding;wound healing;multicellular organismal process;blood coagulation;regulation of response to stress;regulation of multicellular organismal process;reg…	biological_process				GO:0005575;GO:0005576;	cellular_component;extracellular region;	cellular_component			1.03197e-12
evm.TU.ctg29.10	GO:0090304;GO:0006139;GO:1901361;GO:0019439;GO:0044270;GO:0046700;GO:0006725;GO:0009057;GO:0044260;GO:0034655;GO:0046483;GO:1901360;GO:0043170;GO:0006308;GO:0044265;GO:0009987;GO:0044248;GO:1901575;GO:0006259;GO:0034641;GO:0006807;GO:0009056;GO:0071704;GO:0044238;GO:0008150;GO:0044237;GO:0008152;	nucleic acid metabolic process;nucleobase-containing compound metabolic process;organic cyclic compound catabolic process;aromatic compound catabolic process;cellular nitrogen compound catabolic process;heterocycle catabolic process;cellular aromatic compound metabolic process;macromolecule catabolic process;cellular macromolecule metabolic process;nucleobase-containing compound catabolic process…	biological_process	GO:0005515;GO:0005488;GO:0016796;GO:0003674;GO:0004527;GO:0004518;GO:0004529;GO:0016895;GO:0008855;GO:0016787;GO:0004536;GO:0016788;GO:0003824;	protein binding;binding;exonuclease activity, active with either ribo- or deoxyribonucleic acids and producing 5'-phosphomonoesters;molecular_function;exonuclease activity;nuclease activity;exodeoxyribonuclease activity;exodeoxyribonuclease activity, producing 5'-phosphomonoesters;exodeoxyribonuclease VII activity;hydrolase activity;deoxyribonuclease activity;hydrolase activity, acting on ester b…	molecular_function	GO:0005575;GO:0009318;GO:0005623;GO:0044464;GO:1902494;GO:0005622;GO:0044424;GO:0032991;	cellular_component;exodeoxyribonuclease VII complex;cell;cell part;catalytic complex;intracellular;intracellular part;macromolecular complex;	cellular_component			1.05424e-12
evm.TU.ctg144.4	GO:0050789;GO:0050794;GO:0065007;GO:0007154;GO:0007165;GO:0023052;GO:0050896;GO:0051716;GO:0035556;GO:0009059;GO:0034645;GO:0090304;GO:0006139;GO:0006725;GO:0006260;GO:0044260;GO:0046483;GO:1901360;GO:0043170;GO:0009987;GO:0044249;GO:1901576;GO:0006259;GO:0034641;GO:0006807;GO:0071704;GO:0044238;GO:0009058;GO:0008150;GO:0044237;GO:0008152;GO:0055114;	regulation of biological process;regulation of cellular process;biological regulation;cell communication;signal transduction;signaling;response to stimulus;cellular response to stimulus;intracellular signal transduction;macromolecule biosynthetic process;cellular macromolecule biosynthetic process;nucleic acid metabolic process;nucleobase-containing compound metabolic process;cellular aromatic co…	biological_process	GO:0005515;GO:0005488;GO:0003677;GO:0003676;GO:0016651;GO:0016668;GO:0047134;GO:0015036;GO:0097159;GO:1901363;GO:0003674;GO:0016667;GO:0016491;GO:0003824;	protein binding;binding;DNA binding;nucleic acid binding;oxidoreductase activity, acting on NAD(P)H;oxidoreductase activity, acting on a sulfur group of donors, NAD(P) as acceptor;protein-disulfide reductase activity;disulfide oxidoreductase activity;organic cyclic compound binding;heterocyclic compound binding;molecular_function;oxidoreductase activity, acting on a sulfur group of donors;oxidore…	molecular_function				Endocytosis;	dpx04144;	1.06359e-12
evm.TU.ctg97.57	GO:0042775;GO:0006119;GO:0042773;GO:0022904;GO:0006120;GO:0022900;GO:0016310;GO:0015980;GO:0017144;GO:0045333;GO:0009141;GO:0009144;GO:0009199;GO:0009205;GO:0046034;GO:0009126;GO:0009167;GO:0006139;GO:0009161;GO:0019439;GO:0006725;GO:0006091;GO:0009123;GO:0046483;GO:1901360;GO:1901135;GO:0009259;GO:0019693;GO:0009117;GO:0009150;GO:0006163;GO:0006753;GO:0072521;GO:0006796;GO:0006793;GO:0009987;GO:…	mitochondrial ATP synthesis coupled electron transport;oxidative phosphorylation;ATP synthesis coupled electron transport;respiratory electron transport chain;mitochondrial electron transport, NADH to ubiquinone;electron transport chain;phosphorylation;energy derivation by oxidation of organic compounds;drug metabolic process;cellular respiration;nucleoside triphosphate metabolic process;purine n…	biological_process	GO:0005488;GO:0003677;GO:0003676;GO:0016860;GO:0016863;GO:0097159;GO:0043167;GO:1901363;GO:0003674;GO:0008704;GO:0097367;GO:0008144;GO:0032559;GO:0030554;GO:0005524;GO:0016787;GO:0017076;GO:0032553;GO:0032555;GO:0035639;GO:0016853;GO:0043168;GO:0000166;GO:1901265;GO:0036094;GO:0003824;	binding;DNA binding;nucleic acid binding;intramolecular oxidoreductase activity;intramolecular oxidoreductase activity, transposing C=C bonds;organic cyclic compound binding;ion binding;heterocyclic compound binding;molecular_function;5-carboxymethyl-2-hydroxymuconate delta-isomerase activity;carbohydrate derivative binding;drug binding;adenyl ribonucleotide binding;adenyl nucleotide binding;ATP …	molecular_function						1.0722e-12
evm.TU.ctg171.26	GO:0030029;GO:0030036;GO:0071840;GO:0007010;GO:0016043;GO:0006996;GO:0009987;GO:0008150;	actin filament-based process;actin cytoskeleton organization;cellular component organization or biogenesis;cytoskeleton organization;cellular component organization;organelle organization;cellular process;biological_process;	biological_process	GO:0005515;GO:0005488;GO:0008092;GO:0003779;GO:0051020;GO:0017048;GO:0019899;GO:0017016;GO:0031267;GO:0003674;	protein binding;binding;cytoskeletal protein binding;actin binding;GTPase binding;Rho GTPase binding;enzyme binding;Ras GTPase binding;small GTPase binding;molecular_function;	molecular_function				Protein processing in endoplasmic reticulum;	dpx04141;	1.08075e-12
evm.TU.ctg7.51	GO:0070085;GO:0009059;GO:0006486;GO:0043413;GO:0034645;GO:0006464;GO:0036211;GO:0009100;GO:0009101;GO:0044260;GO:1901135;GO:0043170;GO:0043412;GO:1901137;GO:0009987;GO:0044249;GO:1901576;GO:0006807;GO:0071704;GO:0044238;GO:0009058;GO:0008150;GO:0044237;GO:0019538;GO:0044267;GO:1901564;GO:0008152;GO:1901566;	glycosylation;macromolecule biosynthetic process;protein glycosylation;macromolecule glycosylation;cellular macromolecule biosynthetic process;cellular protein modification process;protein modification process;glycoprotein metabolic process;glycoprotein biosynthetic process;cellular macromolecule metabolic process;carbohydrate derivative metabolic process;macromolecule metabolic process;macromole…	biological_process	GO:0008378;GO:0016758;GO:0016757;GO:0003674;GO:0016740;GO:0003824;	galactosyltransferase activity;transferase activity, transferring hexosyl groups;transferase activity, transferring glycosyl groups;molecular_function;transferase activity;catalytic activity;	molecular_function	GO:0016020;GO:0005575;	membrane;cellular_component;	cellular_component	Metabolic pathways;Mucin type O-glycan biosynthesis;	dpx01100;dpx00512;	1.17652e-12
evm.TU.ctg770.1				GO:0005515;GO:0005488;GO:0046872;GO:0043169;GO:0061630;GO:0061659;GO:0008270;GO:0046914;GO:0043167;GO:0003674;GO:0004842;GO:0019787;GO:0016740;GO:0003824;	protein binding;binding;metal ion binding;cation binding;ubiquitin protein ligase activity;ubiquitin-like protein ligase activity;zinc ion binding;transition metal ion binding;ion binding;molecular_function;ubiquitin-protein transferase activity;ubiquitin-like protein transferase activity;transferase activity;catalytic activity;	molecular_function						1.20812e-12
evm.TU.ctg37.21	GO:0050789;GO:0050794;GO:0065007;GO:0060255;GO:0010468;GO:0019222;GO:0051171;GO:0080090;GO:0051252;GO:0019219;GO:0006355;GO:1903506;GO:2001141;GO:0009889;GO:0010556;GO:0031326;GO:2000112;GO:0031323;GO:0032774;GO:0006351;GO:0097659;GO:0034654;GO:0019438;GO:0018130;GO:1901362;GO:0016070;GO:0009059;GO:0034645;GO:0090304;GO:0006139;GO:0010467;GO:0006725;GO:0044260;GO:0046483;GO:1901360;GO:0043170;GO:…	regulation of biological process;regulation of cellular process;biological regulation;regulation of macromolecule metabolic process;regulation of gene expression;regulation of metabolic process;regulation of nitrogen compound metabolic process;regulation of primary metabolic process;regulation of RNA metabolic process;regulation of nucleobase-containing compound metabolic process;regulation of tr…	biological_process	GO:0003700;GO:0003674;	transcription factor activity, sequence-specific DNA binding;molecular_function;	molecular_function	GO:0005575;GO:0005623;GO:0044464;GO:0005622;	cellular_component;cell;cell part;intracellular;	cellular_component			1.55327e-12
evm.TU.ctg1211.1	GO:0006810;GO:0051234;GO:0051179;GO:0006869;GO:0010876;GO:0071702;GO:0008150;GO:0033036;	transport;establishment of localization;localization;lipid transport;lipid localization;organic substance transport;biological_process;macromolecule localization;	biological_process	GO:0005488;GO:0046872;GO:0043169;GO:0005215;GO:0005319;GO:0043167;GO:0003674;	binding;metal ion binding;cation binding;transporter activity;lipid transporter activity;ion binding;molecular_function;	molecular_function	GO:0005575;GO:0034464;GO:0044441;GO:0044463;GO:0005929;GO:0044422;GO:0042995;GO:0043226;GO:0005623;GO:0044464;GO:0032991;	cellular_component;BBSome;ciliary part;cell projection part;cilium;organelle part;cell projection;organelle;cell;cell part;macromolecular complex;	cellular_component			1.56929e-12
evm.TU.ctg485.32												1.68124e-12
evm.TU.ctg511.8	GO:0006464;GO:0036211;GO:0044260;GO:0043170;GO:0043412;GO:0016311;GO:0006796;GO:0006793;GO:0009987;GO:0006470;GO:0006807;GO:0071704;GO:0044238;GO:0008150;GO:0044237;GO:0019538;GO:0044267;GO:1901564;GO:0008152;	cellular protein modification process;protein modification process;cellular macromolecule metabolic process;macromolecule metabolic process;macromolecule modification;dephosphorylation;phosphate-containing compound metabolic process;phosphorus metabolic process;cellular process;protein dephosphorylation;nitrogen compound metabolic process;organic substance metabolic process;primary metabolic proc…	biological_process	GO:0004725;GO:0003674;GO:0004721;GO:0008138;GO:0016791;GO:0042578;GO:0016787;GO:0016788;GO:0003824;	protein tyrosine phosphatase activity;molecular_function;phosphoprotein phosphatase activity;protein tyrosine/serine/threonine phosphatase activity;phosphatase activity;phosphoric ester hydrolase activity;hydrolase activity;hydrolase activity, acting on ester bonds;catalytic activity;	molecular_function						1.72393e-12
[truncated: 2,624 more rows]
